# Supplementary material for: (8-Benzoyl-2,7-dieth­oxy­naphthalen-1-yl)(phen­yl)methanone
Source: Acta Crystallogr Sect E Struct Rep Online. 2012 Dec 12;69(Pt 1):o71. doi: 10.1107/S1600536812049963 (PMC3588252; doi:10.1107/S1600536812049963)
Supplement: Supplementary file 2 [file e-69-00o71-Isup2.hkl]

#
# h,k,l, Fc-squared, Fo-squared, sigma(Fo-squared) and status flag
#
data_I
_shelx_title ' LabClass_120627_'
_shelx_refln_list_code          4
_shelx_F_calc_maximum      267.14
_exptl_crystal_F_000       896.00
_reflns_d_resolution_high  0.8303
 
loop_
 _symmetry_equiv_pos_as_xyz
 'x, y, z'
 '-x+1/2, y+1/2, -z+1/2'
 '-x, -y, -z'
 'x-1/2, -y-1/2, z-1/2'
 
_cell_length_a     7.9219
_cell_length_b    20.6794
_cell_length_c    14.2130
_cell_angle_alpha  90.000
_cell_angle_beta  106.043
_cell_angle_gamma  90.000
 
_shelx_F_squared_multiplier     1.000
 
loop_
 _refln_index_h
 _refln_index_k
 _refln_index_l
 _refln_F_squared_calc
 _refln_F_squared_meas
 _refln_F_squared_sigma
 _refln_observed_status
   2   0   0      855.69      857.01      6.56 o
   4   0   0      490.34      555.89      4.95 o
   6   0   0      602.83      609.58     10.61 o
   8   0   0        0.00        0.25      0.86 o
   1   1   0    10601.29    10982.27     90.53 o
   2   1   0      387.70      374.12      1.98 o
   3   1   0      257.00      266.39      1.51 o
   4   1   0      119.91      123.38      0.94 o
   5   1   0       26.10       31.53      0.48 o
   6   1   0     1720.64     1713.96     24.41 o
   7   1   0        1.99        2.37      0.92 o
   8   1   0        2.04        1.53      0.70 o
   9   1   0        3.24        2.49      0.65 o
   0   2   0     7565.54     6542.54    265.70 o
   1   2   0     1164.95     1101.68      6.23 o
   2   2   0     3114.62     3053.55     21.00 o
   3   2   0       47.83       43.19      0.34 o
   4   2   0        0.34        3.33      0.53 o
   5   2   0        0.30        2.87      0.85 o
   6   2   0       28.23       26.62      1.24 o
   7   2   0      122.51      118.28      2.30 o
   8   2   0       21.16       22.07      1.20 o
   9   2   0       18.63       22.80      1.12 o
   1   3   0     3684.10     3426.36     37.66 o
   2   3   0        9.35       12.86      0.27 o
   3   3   0       74.23       82.13      0.68 o
   4   3   0       25.04       39.99      0.53 o
   5   3   0      203.72      214.25      1.86 o
   6   3   0      521.93      538.72      7.06 o
   7   3   0        3.51        4.44      0.85 o
   8   3   0        0.39        0.48      0.67 o
   9   3   0        1.09        0.68      0.75 o
   0   4   0     1101.37      954.83     17.66 o
   1   4   0     2861.92     2582.90     26.32 o
   2   4   0     8128.80     7688.22     67.31 o
   3   4   0       80.37       86.55      0.65 o
   4   4   0      536.77      583.61      3.86 o
   5   4   0       23.36       22.78      0.55 o
   6   4   0       33.66       30.50      1.01 o
   7   4   0       12.14       12.67      0.95 o
   8   4   0        1.81        1.88      0.65 o
   9   4   0       25.64       36.53      1.42 o
   1   5   0       61.64       54.11      0.48 o
   2   5   0      194.25      159.65      1.01 o
   3   5   0      325.88      347.56      1.95 o
   4   5   0      115.66      122.86      1.05 o
   5   5   0      615.93      604.49      5.32 o
   6   5   0      100.70       80.19      1.44 o
   7   5   0        8.65        9.92      0.99 o
   8   5   0      185.05      184.75      2.70 o
   0   6   0      121.40      145.47      2.11 o
   1   6   0      319.40      321.61      2.34 o
   2   6   0       46.71       42.57      0.45 o
   3   6   0      942.27     1015.76      6.41 o
   4   6   0     1341.42     1486.96     11.17 o
   5   6   0       77.52       90.52      1.22 o
   6   6   0       11.66       13.65      0.88 o
   7   6   0       23.21       27.29      1.84 o
   8   6   0        0.07        0.65      0.59 o
   1   7   0      189.08      200.05      1.56 o
   2   7   0     2173.24     2264.24     20.61 o
   3   7   0      200.19      193.35      1.27 o
   4   7   0      303.86      294.41      2.16 o
   5   7   0       98.75      114.84      1.60 o
   6   7   0      145.44      141.20      2.19 o
   7   7   0      163.89      163.40      2.40 o
   8   7   0        7.59        6.34      0.76 o
   0   8   0     1852.57     1753.93     34.83 o
   1   8   0      482.48      488.17      4.26 o
   2   8   0        1.78        3.62      0.26 o
   3   8   0      480.18      525.19      3.21 o
   4   8   0        7.83       10.56      0.39 o
   5   8   0       86.81       82.81      1.54 o
   6   8   0        5.46        5.80      0.73 o
   7   8   0      219.02      203.94      2.84 o
   8   8   0        1.73        1.24      0.59 o
   1   9   0        4.32        2.75      0.24 o
   2   9   0      725.86      672.81      4.10 o
   3   9   0        2.98        4.32      0.36 o
   4   9   0        2.19        3.23      0.39 o
   5   9   0      232.30      231.38      2.91 o
   6   9   0      124.85      114.64      1.77 o
   7   9   0      337.06      304.67      3.99 o
   8   9   0        0.29        0.19      0.68 o
   0  10   0     4458.53     4678.08     70.86 o
   1  10   0     2194.68     2407.96     23.12 o
   2  10   0      804.70      786.03      6.42 o
   3  10   0      240.74      204.53      1.58 o
   4  10   0       10.72       11.05      0.56 o
   5  10   0        1.16        2.10      0.57 o
   6  10   0       44.93       47.55      1.13 o
   7  10   0       16.13       17.49      1.01 o
   8  10   0       30.79       30.22      1.00 o
   1  11   0      262.44      322.80      3.24 o
   2  11   0        0.87        1.99      0.36 o
   3  11   0      612.77      573.47      4.25 o
   4  11   0      386.16      366.17      4.10 o
   5  11   0       15.46       15.31      0.79 o
   6  11   0       76.04       65.53      1.36 o
   7  11   0      561.59      556.17      7.38 o
   8  11   0       29.00       36.32      1.48 o
   0  12   0      211.31      239.10      3.56 o
   1  12   0      336.30      299.04      2.04 o
   2  12   0      145.40      146.34      1.08 o
   3  12   0      338.98      314.44      2.67 o
   4  12   0       62.83       60.94      1.22 o
   5  12   0        0.05        0.54      0.53 o
   6  12   0      102.44      110.16      1.94 o
   7  12   0       10.52       11.46      0.87 o
   8  12   0       16.36       15.01      1.10 o
   1  13   0        9.33       16.75      0.43 o
   2  13   0       16.23       19.76      0.53 o
   3  13   0      362.54      323.62      3.14 o
   4  13   0      332.19      308.73      3.64 o
   5  13   0      176.08      173.80      2.76 o
   6  13   0        1.05        0.74      0.56 o
   7  13   0      271.40      279.74      3.80 o
   0  14   0        7.18        9.75      0.59 o
   1  14   0        1.12        0.94      0.33 o
   2  14   0        2.10        4.26      0.42 o
   3  14   0       94.68       94.12      1.42 o
   4  14   0     1350.99     1354.76     17.84 o
   5  14   0      126.69      115.77      2.07 o
   6  14   0       37.04       35.17      1.08 o
   7  14   0      113.46      118.52      2.04 o
   1  15   0       10.99       10.20      0.64 o
   2  15   0      376.21      354.17      4.32 o
   3  15   0      672.65      636.24      6.98 o
   4  15   0      199.12      205.86      3.03 o
   5  15   0       94.95      102.17      2.06 o
   6  15   0       34.45       31.41      1.04 o
   7  15   0      207.30      228.23      3.68 o
   0  16   0        2.00        1.25      1.06 o
   1  16   0       48.79       45.46      1.02 o
   2  16   0        4.97        4.65      0.81 o
   3  16   0     1846.13     1795.99     21.70 o
   4  16   0     1397.20     1372.32     16.94 o
   5  16   0       38.52       43.33      1.77 o
   6  16   0        2.50        3.31      0.63 o
   7  16   0       56.20       60.76      1.47 o
   1  17   0       39.06       36.85      1.43 o
   2  17   0     1585.44     1549.64     20.45 o
   3  17   0       27.87       25.92      1.04 o
   4  17   0      780.94      759.03      8.89 o
   5  17   0      140.48      145.55      2.38 o
   6  17   0        1.54        1.63      0.57 o
   0  18   0      211.92      191.59      4.34 o
   1  18   0       42.56       33.99      1.50 o
   2  18   0      419.20      421.78      5.14 o
   3  18   0       45.96       39.19      1.21 o
   4  18   0        0.12        0.97      0.50 o
   5  18   0       68.55       72.13      1.69 o
   6  18   0      133.81      154.94      2.53 o
   1  19   0       78.17       76.30      2.26 o
   2  19   0        6.16       10.29      0.89 o
   3  19   0        2.30        3.99      0.69 o
   4  19   0       44.72       39.54      1.05 o
   5  19   0       55.19       61.24      1.30 o
   0  20   0      174.48      168.70      4.05 o
   1  20   0      365.45      351.34      5.80 o
   2  20   0        0.70        1.01      0.85 o
   3  20   0      116.03       98.52      1.60 o
   4  20   0        1.13        1.52      0.59 o
   5  20   0       63.49       62.84      1.46 o
   1  21   0       10.53        8.72      1.06 o
   2  21   0       21.81       27.59      1.84 o
   3  21   0       48.78       42.78      1.09 o
   4  21   0       57.80       72.02      3.22 o
   0  22   0       50.43       56.85      2.76 o
   1  22   0        6.13        5.42      0.79 o
   2  22   0       35.62       39.21      1.48 o
   3  22   0       98.29      110.24      2.33 o
   4  22   0        0.10        0.90      0.64 o
   1  23   0        4.09        2.84      0.68 o
   2  23   0        3.81        6.71      0.97 o
   3  23   0       63.87       67.33      1.80 o
   0  24   0       18.40       23.29      1.69 o
   1  24   0        1.46        0.32      0.65 o
   2  24   0       10.74        7.23      0.86 o
  -9   0   1       12.19       12.29      1.18 o
  -7   0   1     2336.81     2395.42     56.64 o
  -5   0   1       31.85       27.98      0.90 o
  -3   0   1      293.61      291.28      2.47 o
  -1   0   1      663.45      722.11      4.84 o
   1   0   1      834.04      777.38      5.34 o
   3   0   1       42.85       47.38      0.52 o
   5   0   1       93.72       89.82      2.29 o
   7   0   1      643.06      631.96     12.93 o
   9   0   1      172.15      192.63      7.16 o
  -9   1   1        0.85        0.56      0.62 o
  -8   1   1       39.88       45.37      1.49 o
  -7   1   1      274.85      297.06     10.19 o
  -6   1   1      253.27      246.68      2.81 o
  -5   1   1        6.67        8.60      0.36 o
  -4   1   1        6.62        6.46      0.31 o
  -3   1   1      961.04     1010.97      6.58 o
  -2   1   1     1725.40     1645.48     10.36 o
  -1   1   1     3440.90     3460.41     21.72 o
   0   1   1     2065.61     1849.99     21.21 o
   1   1   1    10539.10    10282.27     87.10 o
   2   1   1      509.89      508.70      2.63 o
   3   1   1     1663.61     1781.80     11.26 o
   4   1   1      269.76      280.12      1.69 o
   5   1   1      183.30      175.03      2.21 o
   6   1   1      553.07      564.12      7.39 o
   7   1   1       23.26       25.41      1.48 o
   8   1   1       40.83       42.84      1.36 o
  -9   2   1       24.25       31.84      1.19 o
  -8   2   1        0.05        3.28      1.74 o
  -7   2   1      964.43      967.23     13.17 o
  -6   2   1      299.37      295.79      3.43 o
  -5   2   1        0.03        1.63      0.31 o
  -4   2   1        0.06        2.89      0.53 o
  -3   2   1      483.28      497.57      2.81 o
  -2   2   1      101.99      123.47      0.81 o
  -1   2   1      932.90      914.89      4.65 o
   0   2   1     9438.52     8827.14    166.07 o
   1   2   1       38.12       30.98      0.28 o
   2   2   1      641.02      656.31      3.48 o
   3   2   1      314.91      333.79      1.75 o
   4   2   1        7.15       11.01      0.28 o
   5   2   1       51.61       38.11      0.77 o
   6   2   1       80.29       80.89      1.82 o
   7   2   1       97.24       97.95      1.99 o
   8   2   1        8.78        8.94      0.91 o
  -9   3   1       27.06       25.79      1.12 o
  -8   3   1      110.88      112.40      2.00 o
  -7   3   1       32.25       32.05      1.48 o
  -6   3   1     1142.90     1101.68     12.05 o
  -5   3   1       93.87       99.85      0.96 o
  -4   3   1      219.40      203.64      1.37 o
  -3   3   1      754.98      756.91      5.08 o
  -2   3   1     1690.17     1627.98     10.00 o
  -1   3   1     5087.88     4743.31     51.94 o
   0   3   1     1236.52     1068.02     13.26 o
   1   3   1     5573.74     5070.87     41.45 o
   2   3   1       49.65       51.11      0.52 o
   3   3   1       18.28       13.33      0.22 o
   4   3   1      120.11      117.66      0.90 o
   5   3   1      281.47      262.47      2.79 o
   6   3   1     1419.37     1408.32     19.35 o
   7   3   1      355.68      355.99      4.84 o
   8   3   1      113.56      125.89      2.20 o
  -9   4   1       56.30       72.29      1.74 o
  -8   4   1        5.20        6.94      0.96 o
  -7   4   1      496.13      502.35      6.71 o
  -6   4   1        6.67        6.85      0.66 o
  -5   4   1       68.79       69.31      1.13 o
  -4   4   1      243.40      290.34      2.07 o
  -3   4   1      519.63      530.33      3.00 o
  -2   4   1     3093.46     2972.04     23.18 o
  -1   4   1      167.02      159.52      1.20 o
   0   4   1    13465.35    12240.33    292.80 o
   1   4   1      719.86      695.04      5.41 o
   2   4   1      954.07      977.85      6.40 o
   3   4   1      572.85      601.67      3.43 o
   4   4   1      293.27      325.41      2.31 o
   5   4   1      929.39      956.38     10.07 o
   6   4   1       22.37       24.17      1.10 o
   7   4   1        1.44        2.80      0.76 o
   8   4   1        8.26        8.29      0.90 o
  -9   5   1       24.03       24.00      1.00 o
  -8   5   1       75.22       71.68      1.73 o
  -7   5   1        0.01        0.71      0.61 o
  -6   5   1      209.20      217.56      2.88 o
  -5   5   1       42.18       33.03      0.70 o
  -4   5   1     1126.22     1180.61      8.36 o
  -3   5   1       77.58       59.97      0.45 o
  -2   5   1     3209.09     3061.57     20.91 o
  -1   5   1      348.95      315.28      3.35 o
   0   5   1     5298.46     4708.12     71.27 o
   1   5   1     2596.81     2451.06     28.25 o
   2   5   1       11.68       10.84      0.27 o
   3   5   1       15.81       19.49      0.33 o
   4   5   1      927.90     1095.15      8.05 o
   5   5   1       51.31       51.79      1.04 o
   6   5   1        3.84        2.31      0.54 o
   7   5   1      103.11      104.00      1.99 o
   8   5   1        8.75       11.71      0.87 o
  -9   6   1        0.99        0.91      0.76 o
  -8   6   1       74.63       77.63      2.26 o
  -7   6   1      346.40      349.64      4.44 o
  -6   6   1      206.59      204.16      2.57 o
  -5   6   1       39.65       37.32      0.79 o
  -4   6   1     1410.87     1607.61     11.91 o
  -3   6   1       38.63       30.35      0.36 o
  -2   6   1      245.63      262.44      1.59 o
  -1   6   1       40.72       39.87      0.53 o
   0   6   1      979.05      891.02      9.72 o
   1   6   1      633.36      555.46      4.40 o
   2   6   1     1035.26      974.08      6.18 o
   3   6   1     1924.93     2117.42     15.23 o
   4   6   1     1244.19     1295.74      9.80 o
   5   6   1      768.24      836.76      8.86 o
   6   6   1        0.51        0.56      0.57 o
   7   6   1        5.59        6.07      0.87 o
   8   6   1       44.85       39.78      1.13 o
  -8   7   1        1.75        3.25      0.74 o
  -7   7   1        0.06        1.15      0.53 o
  -6   7   1      159.41      146.66      2.27 o
  -5   7   1        6.89       12.26      0.61 o
  -4   7   1       25.90       30.88      0.53 o
  -3   7   1       52.68       68.61      0.62 o
  -2   7   1     3624.06     3520.12     34.76 o
  -1   7   1        4.56        9.58      0.24 o
   0   7   1     1432.43     1352.22     13.48 o
   1   7   1     1048.90     1018.05      8.74 o
   2   7   1     1123.54     1071.45      6.92 o
   3   7   1       13.82       23.49      0.41 o
   4   7   1      137.24      149.39      1.29 o
   5   7   1        8.39        9.17      0.63 o
   6   7   1       26.08       17.55      0.88 o
   7   7   1        5.03        6.17      0.73 o
   8   7   1        1.08        1.68      0.73 o
  -8   8   1      102.75      119.14      2.28 o
  -7   8   1        3.58        7.19      0.75 o
  -6   8   1       39.28       32.87      1.01 o
  -5   8   1      185.63      191.30      2.13 o
  -4   8   1      414.29      406.08      2.99 o
  -3   8   1     1050.83     1072.47      6.89 o
  -2   8   1      353.88      354.23      2.45 o
  -1   8   1      266.91      251.79      2.76 o
   0   8   1     5916.73     5850.59     69.93 o
   1   8   1       51.18       50.89      0.57 o
   2   8   1      162.09      148.35      0.98 o
   3   8   1        2.73        3.73      0.25 o
   4   8   1      893.66      914.04      8.59 o
   5   8   1      266.22      267.15      3.22 o
   6   8   1      103.82      111.92      1.93 o
   7   8   1        3.74        3.55      0.81 o
   8   8   1       11.70       16.29      1.08 o
  -8   9   1        5.15        5.22      0.61 o
  -7   9   1      100.74       91.97      1.77 o
  -6   9   1       24.95       19.26      0.86 o
  -5   9   1      195.21      191.84      2.35 o
  -4   9   1       14.21       14.33      0.56 o
  -3   9   1      284.98      297.68      1.88 o
  -2   9   1       11.93       15.33      0.33 o
  -1   9   1     1752.28     1766.81     20.76 o
   0   9   1     8335.76     8428.38    105.78 o
   1   9   1      899.64      922.59      8.20 o
   2   9   1      200.29      195.02      1.29 o
   3   9   1        9.80        8.87      0.38 o
   4   9   1       64.79       64.89      0.96 o
   5   9   1      106.37      103.25      1.66 o
   6   9   1       23.09       18.11      1.09 o
   7   9   1        5.73        7.66      0.80 o
   8   9   1       11.04       14.77      1.04 o
  -8  10   1       50.37       44.95      1.11 o
  -7  10   1      106.43       93.56      1.77 o
  -6  10   1       16.17       12.44      0.78 o
  -5  10   1        7.15        9.04      0.67 o
  -4  10   1      449.67      433.53      4.62 o
  -3  10   1      654.88      702.85      4.68 o
  -2  10   1      285.81      280.37      2.25 o
  -1  10   1      103.98      107.73      1.13 o
   0  10   1     1198.19     1229.20      8.72 o
   1  10   1     1750.89     1848.19     16.12 o
   2  10   1      302.15      275.07      1.81 o
   3  10   1       93.33       96.21      0.92 o
   4  10   1       15.17       16.07      1.24 o
   5  10   1      133.01      119.74      2.01 o
   6  10   1      608.17      573.71      7.70 o
   7  10   1       17.30       16.26      1.08 o
   8  10   1        0.02        0.32      0.63 o
  -8  11   1        1.17        0.88      0.54 o
  -7  11   1       42.32       48.97      1.26 o
  -6  11   1      210.76      170.07      2.37 o
  -5  11   1       13.25       14.03      0.75 o
  -4  11   1      108.46      107.05      1.57 o
  -3  11   1      288.66      281.07      1.96 o
  -2  11   1      753.51      784.43      6.50 o
  -1  11   1      421.17      429.30      3.59 o
   0  11   1      157.14      150.74      1.02 o
   1  11   1      985.10     1164.42      8.95 o
   2  11   1      699.03      693.67      5.56 o
   3  11   1       80.48       71.84      0.84 o
   4  11   1        3.64        5.40      0.59 o
   5  11   1       71.69       70.11      1.48 o
   6  11   1       17.17       13.87      1.03 o
   7  11   1      179.10      167.96      2.57 o
   8  11   1       14.91       14.40      0.97 o
  -8  12   1        0.13        0.29      0.48 o
  -7  12   1      209.34      200.43      2.56 o
  -6  12   1        4.98        9.23      0.77 o
  -5  12   1        4.85        4.11      0.61 o
  -4  12   1      509.43      485.67      5.35 o
  -3  12   1     2122.75     2066.03     27.18 o
  -2  12   1      310.99      337.58      3.24 o
  -1  12   1      300.82      229.30      1.63 o
   0  12   1       11.16       13.83      0.32 o
   1  12   1        6.48       10.36      0.32 o
   2  12   1        8.57       10.72      0.38 o
   3  12   1       61.91       57.21      0.78 o
   4  12   1      218.69      215.67      2.97 o
   5  12   1       82.69       90.04      1.72 o
   6  12   1       61.92       55.04      1.69 o
   7  12   1       40.14       46.36      1.29 o
  -7  13   1      172.87      165.70      2.31 o
  -6  13   1        6.12        8.03      0.72 o
  -5  13   1       22.38       24.33      0.86 o
  -4  13   1       89.46       94.66      1.85 o
  -3  13   1       99.09       79.81      1.43 o
  -2  13   1      297.64      297.78      3.03 o
  -1  13   1       26.96       30.45      1.25 o
   0  13   1        8.12       19.03      0.41 o
   1  13   1      298.27      280.05      1.90 o
   2  13   1      104.98       95.48      1.02 o
   3  13   1      341.49      330.90      3.48 o
   4  13   1       10.78       13.18      0.97 o
   5  13   1       64.14       67.44      1.51 o
   6  13   1       71.93       59.72      1.63 o
   7  13   1        7.64        6.31      0.70 o
  -7  14   1       34.09       34.55      0.95 o
  -6  14   1       20.64       21.59      0.96 o
  -5  14   1      182.00      176.37      2.47 o
  -4  14   1     1216.82     1171.08     14.45 o
  -3  14   1      614.31      538.67      5.81 o
  -2  14   1       51.37       47.75      0.86 o
  -1  14   1        2.23        7.58      0.44 o
   0  14   1       19.22       22.66      0.54 o
   1  14   1      187.94      190.16      1.82 o
   2  14   1      221.46      216.21      2.54 o
   3  14   1     1087.11     1056.60     11.80 o
   4  14   1      480.30      479.14      7.35 o
   5  14   1       82.06       76.23      1.60 o
   6  14   1      190.60      177.77      2.81 o
   7  14   1       24.01       24.00      1.18 o
  -7  15   1        3.40        2.97      0.64 o
  -6  15   1       15.73       20.48      1.01 o
  -5  15   1      366.30      368.92      4.78 o
  -4  15   1      734.88      713.21      7.97 o
  -3  15   1        3.60        3.12      0.67 o
  -2  15   1        7.61        7.16      1.29 o
  -1  15   1       64.77       67.50      1.12 o
   0  15   1        8.16        7.32      0.49 o
   1  15   1      146.71      145.77      2.02 o
   2  15   1     1213.67     1155.17     12.90 o
   3  15   1      374.41      384.36      4.49 o
   4  15   1       90.06       90.24      1.80 o
   5  15   1       77.32       78.26      1.62 o
   6  15   1        2.03        1.33      0.62 o
   7  15   1       45.21       51.09      1.46 o
  -7  16   1       33.85       35.93      1.18 o
  -6  16   1        3.74        3.76      0.69 o
  -5  16   1      197.19      203.31      2.89 o
  -4  16   1       35.82       35.18      1.02 o
  -3  16   1       53.88       56.59      1.42 o
  -2  16   1       76.83       75.54      1.57 o
  -1  16   1      137.06      137.77      6.09 o
   0  16   1       79.07       78.69      1.71 o
   1  16   1        1.69        8.70      2.45 o
   2  16   1        1.60        2.94      0.72 o
   3  16   1      878.22      858.63      9.68 o
   4  16   1       24.23       26.15      1.11 o
   5  16   1        9.93       15.63      1.09 o
   6  16   1        9.96       12.08      0.78 o
  -6  17   1       26.20       26.07      1.31 o
  -5  17   1        0.68        0.59      0.52 o
  -4  17   1        8.17       10.12      0.80 o
  -3  17   1       36.12       32.70      1.14 o
  -2  17   1      260.38      252.87      3.59 o
  -1  17   1       20.37       21.17      1.18 o
   0  17   1        3.04        4.67      0.74 o
   1  17   1        1.88        1.82      0.59 o
   2  17   1       28.32       31.52      1.45 o
   3  17   1      143.53      137.70      1.94 o
   4  17   1       28.20       25.16      1.03 o
   5  17   1        9.24        8.29      0.79 o
   6  17   1       19.60       26.55      1.17 o
  -6  18   1       11.69       14.98      0.80 o
  -5  18   1       76.94       80.00      1.74 o
  -4  18   1       66.23       67.06      1.39 o
  -3  18   1      126.93      125.93      2.05 o
  -2  18   1       70.29       76.05      1.72 o
  -1  18   1        9.55        7.58      0.85 o
   0  18   1        0.85        0.67      0.70 o
   1  18   1       44.77       49.46      1.55 o
   2  18   1      106.33      104.58      1.82 o
   3  18   1       54.32       51.92      1.18 o
   4  18   1       57.23       51.13      1.22 o
   5  18   1       16.02       13.64      0.84 o
   6  18   1       23.41       22.53      1.09 o
  -6  19   1       21.93       25.38      1.17 o
  -5  19   1        0.65        0.72      0.49 o
  -4  19   1       50.06       52.99      1.34 o
  -3  19   1      159.62      159.79      2.40 o
  -2  19   1      493.84      486.94      7.88 o
  -1  19   1        1.17        0.66      0.54 o
   0  19   1       61.58       43.51      1.45 o
   1  19   1      235.62      223.94      5.23 o
   2  19   1       31.40       27.78      0.99 o
   3  19   1       51.63       48.69      1.17 o
   4  19   1       57.28       47.02      1.25 o
   5  19   1        5.37        3.49      0.72 o
  -5  20   1       20.01       26.86      1.10 o
  -4  20   1      121.88      118.88      2.08 o
  -3  20   1        9.51        5.81      0.80 o
  -2  20   1       47.78       47.86      1.67 o
  -1  20   1        4.69        7.13      0.95 o
   0  20   1        0.01        0.06      0.84 o
   1  20   1      122.95      101.63      2.15 o
   2  20   1       57.32       53.51      1.31 o
   3  20   1       38.75       42.50      1.13 o
   4  20   1      244.93      259.07      4.80 o
   5  20   1       51.47       58.53      1.63 o
  -5  21   1       65.09       76.18      1.99 o
  -4  21   1       54.53       46.29      2.72 o
  -3  21   1        4.90        5.59      1.50 o
  -2  21   1        7.50        9.23      1.16 o
  -1  21   1       15.71       22.26      1.25 o
   0  21   1       71.78       69.89      1.86 o
   1  21   1        8.28        7.07      1.32 o
   2  21   1      128.98      132.84      2.28 o
   3  21   1        0.16        0.13      0.42 o
   4  21   1        3.08        2.56      0.83 o
  -4  22   1        1.30        2.06      0.62 o
  -3  22   1       26.81       27.27      1.13 o
  -2  22   1        1.20        1.20      0.66 o
  -1  22   1       32.23       29.47      1.62 o
   0  22   1        0.10        3.40      1.88 o
   1  22   1        0.14        0.45      0.56 o
   2  22   1        0.78        1.32      0.58 o
   3  22   1       20.49       23.10      1.25 o
   4  22   1       30.73       33.23      1.42 o
  -3  23   1       44.55       57.65      1.48 o
  -2  23   1      139.90      132.65      2.74 o
  -1  23   1        1.25        1.13      0.86 o
   0  23   1        1.29        1.50      0.57 o
   1  23   1       49.86       59.72      1.32 o
   2  23   1       40.67       42.16      1.04 o
   3  23   1       78.56       98.53      2.75 o
  -2  24   1        1.03        1.26      0.65 o
  -1  24   1       20.06       18.17      1.03 o
   0  24   1       15.20       18.61      1.54 o
   1  24   1        8.18        9.83      0.64 o
   2  24   1       52.70       71.52      2.03 o
  -8   0   2       14.88       15.56      1.57 o
  -6   0   2      286.46      306.92      4.49 o
  -4   0   2     1909.61     1930.89     23.44 o
  -2   0   2    71365.51    79855.38   1525.30 o
   0   0   2       35.46       71.43      0.74 o
   2   0   2     1455.02     1509.14     11.74 o
   4   0   2        5.84        7.08      1.06 o
   6   0   2      101.51       97.08      2.95 o
   8   0   2       41.32       42.32      1.72 o
  -9   1   2       11.17       10.95      0.87 o
  -8   1   2        7.99        8.95      1.15 o
  -7   1   2      105.50      104.32      2.21 o
  -6   1   2      431.84      415.31      4.17 o
  -5   1   2      282.24      280.54      2.03 o
  -4   1   2       38.23       44.84      1.09 o
  -3   1   2     2991.81     3120.84     24.25 o
  -2   1   2      896.79      888.77      5.16 o
  -1   1   2    12827.45    13293.40    150.30 o
   0   1   2       51.47       54.44      0.53 o
   1   1   2       95.61       95.45      0.53 o
   2   1   2       97.49       99.13      0.65 o
   3   1   2      186.26      177.60      0.91 o
   4   1   2       70.51       81.08      0.75 o
   5   1   2        6.86       11.35      0.67 o
   6   1   2      450.33      450.14      5.90 o
   7   1   2        6.01        7.58      0.97 o
   8   1   2        1.85        1.11      0.61 o
  -9   2   2       80.39       89.62      1.84 o
  -8   2   2        3.46        2.44      1.00 o
  -7   2   2     1477.72     1484.78     18.56 o
  -6   2   2       44.78       52.67      1.82 o
  -5   2   2      175.64      171.45      1.51 o
  -4   2   2     1276.02     1282.51      8.81 o
  -3   2   2      254.86      252.02      1.53 o
  -2   2   2    39056.85    43123.90    505.84 o
  -1   2   2     3745.05     3500.42     31.32 o
   0   2   2      536.53      460.60      4.70 o
   1   2   2      323.32      299.00      1.63 o
   2   2   2       84.83       74.94      0.45 o
   3   2   2      811.67      824.53      4.33 o
   4   2   2      131.66      144.45      1.12 o
   5   2   2        0.02        4.62      1.74 o
   6   2   2       15.75       17.36      0.98 o
   7   2   2      585.50      600.83      7.83 o
   8   2   2      104.51      111.55      1.94 o
  -9   3   2        7.33        6.36      1.15 o
  -8   3   2      177.75      174.88      2.82 o
  -7   3   2      664.94      671.83      8.38 o
  -6   3   2     1146.88     1112.13     11.82 o
  -5   3   2        9.24        8.55      0.70 o
  -4   3   2       10.55       13.43      0.36 o
  -3   3   2     7249.72     7812.44     68.93 o
  -2   3   2     5485.49     5468.83     41.90 o
  -1   3   2       63.04       45.77      0.57 o
   0   3   2     6906.22     6293.19     72.53 o
   1   3   2     1394.13     1334.52     11.20 o
   2   3   2      557.09      574.84      2.85 o
   3   3   2      654.73      712.23      3.76 o
   4   3   2      509.44      568.15      3.95 o
   5   3   2      176.40      169.94      2.18 o
   6   3   2      576.71      551.92      7.30 o
   7   3   2       18.79       20.45      0.98 o
   8   3   2       79.03       74.55      1.89 o
  -9   4   2        0.03        0.41      0.60 o
  -8   4   2       29.99       29.37      1.24 o
  -7   4   2      349.25      339.45      4.13 o
  -6   4   2      708.81      723.19      7.76 o
  -5   4   2       38.89       46.24      0.69 o
  -4   4   2      175.01      217.93      1.47 o
  -3   4   2     5227.94     5374.00     42.86 o
  -2   4   2     5162.29     5177.88     39.33 o
  -1   4   2       62.26       69.40      1.06 o
   0   4   2    11052.83    10273.09    139.84 o
   1   4   2      759.81      769.21      5.39 o
   2   4   2      848.98      859.36      4.95 o
   3   4   2     1950.17     2156.21     14.60 o
   4   4   2     1037.02     1078.47      8.73 o
   5   4   2      230.63      233.28      2.80 o
   6   4   2       60.66       66.09      2.05 o
   7   4   2      342.59      346.11      4.81 o
   8   4   2       67.12       72.64      2.07 o
  -9   5   2       24.83       29.19      1.16 o
  -8   5   2       33.30       38.53      1.37 o
  -7   5   2      247.96      240.23      3.00 o
  -6   5   2       35.08       31.13      0.96 o
  -5   5   2        0.54        0.68      0.34 o
  -4   5   2      126.80      145.58      1.23 o
  -3   5   2     1312.73     1453.48      8.96 o
  -2   5   2      522.42      513.72      3.25 o
  -1   5   2       10.12        6.29      0.26 o
   0   5   2      110.07       79.70      0.91 o
   1   5   2      143.13      148.46      1.34 o
   2   5   2      788.10      839.57      4.91 o
   3   5   2     3390.04     3609.34     27.27 o
   4   5   2      718.13      741.21      5.85 o
   5   5   2      450.22      469.24      5.27 o
   6   5   2        2.11        1.69      0.69 o
   7   5   2      221.72      232.82      3.62 o
   8   5   2       13.31       15.54      1.19 o
  -9   6   2       49.61       59.94      1.51 o
  -8   6   2        7.84        9.45      0.80 o
  -7   6   2       40.43       36.33      0.98 o
  -6   6   2        6.12       13.23      0.77 o
  -5   6   2       13.03        9.77      0.49 o
  -4   6   2     1449.81     1499.18     11.34 o
  -3   6   2      594.64      631.48      3.57 o
  -2   6   2       46.99       49.50      0.46 o
  -1   6   2       28.49       23.86      0.40 o
   0   6   2        9.57       14.03      0.30 o
   1   6   2      458.60      486.32      4.62 o
   2   6   2      335.04      346.07      2.09 o
   3   6   2      138.36      131.09      0.98 o
   4   6   2      271.48      275.43      2.32 o
   5   6   2      410.36      406.46      4.86 o
   6   6   2      219.44      200.68      3.17 o
   7   6   2        5.74        9.15      1.09 o
   8   6   2       23.40       22.89      1.38 o
  -9   7   2       27.18       25.14      1.28 o
  -8   7   2        0.18        0.15      0.44 o
  -7   7   2       12.36        9.20      0.73 o
  -6   7   2       92.83       92.92      1.46 o
  -5   7   2        7.42        9.38      0.64 o
  -4   7   2        5.80        4.27      0.38 o
  -3   7   2       70.03       64.17      0.54 o
  -2   7   2     1263.79     1213.96      7.55 o
  -1   7   2        3.76        2.31      0.29 o
   0   7   2     2680.26     2531.55     27.10 o
   1   7   2      353.92      339.85      2.43 o
   2   7   2        6.35       14.09      0.28 o
   3   7   2      100.51       96.56      0.74 o
   4   7   2      423.71      433.93      4.27 o
   5   7   2      427.53      418.76      5.15 o
   6   7   2        9.14        8.97      0.97 o
   7   7   2       21.15       26.96      1.51 o
   8   7   2        0.39        0.77      0.67 o
  -8   8   2       12.32       12.90      0.74 o
  -7   8   2      132.96      123.23      1.75 o
  -6   8   2       95.17       90.11      1.47 o
  -5   8   2       38.12       38.69      0.94 o
  -4   8   2      849.33      825.96      6.32 o
  -3   8   2     1288.97     1331.37      8.84 o
  -2   8   2     1002.85     1090.17      7.13 o
  -1   8   2       32.61       36.94      0.40 o
   0   8   2      532.75      533.98      4.96 o
   1   8   2       88.00       69.76      0.64 o
   2   8   2     1678.28     1739.39     12.86 o
   3   8   2       67.54       64.60      0.63 o
   4   8   2      100.90       97.36      1.30 o
   5   8   2       21.78       24.61      1.09 o
   6   8   2      119.28      113.56      2.06 o
   7   8   2      232.09      224.93      3.75 o
   8   8   2        4.01        5.40      1.24 o
  -8   9   2       25.21       26.47      0.90 o
  -7   9   2       90.20       83.77      1.56 o
  -6   9   2        1.20        2.56      0.57 o
  -5   9   2      103.58       95.63      1.40 o
  -4   9   2       59.33       65.07      0.82 o
  -3   9   2       12.87       11.34      0.32 o
  -2   9   2       39.06       39.62      0.49 o
  -1   9   2        0.04        3.18      0.30 o
   0   9   2       96.34      101.51      0.70 o
   1   9   2       98.48      101.23      0.88 o
   2   9   2       63.79       66.44      0.64 o
   3   9   2       29.37       30.51      0.48 o
   4   9   2      103.67      107.95      1.82 o
   5   9   2      129.93      118.23      2.33 o
   6   9   2       20.20       17.78      1.05 o
   7   9   2       74.20       79.06      1.92 o
   8   9   2       58.82       64.83      3.86 o
  -8  10   2       27.50       37.14      1.00 o
  -7  10   2       42.48       41.35      1.09 o
  -6  10   2       84.08       78.02      1.45 o
  -5  10   2       85.74       77.79      1.37 o
  -4  10   2      255.91      239.98      2.29 o
  -3  10   2      573.80      557.01      3.55 o
  -2  10   2       69.07       67.49      0.61 o
  -1  10   2      335.16      304.82      2.70 o
   0  10   2        5.13        9.72      0.25 o
   1  10   2        4.43        4.37      0.27 o
   2  10   2        5.21        5.77      0.28 o
   3  10   2      133.50      143.40      1.32 o
   4  10   2        2.88        2.64      0.61 o
   5  10   2       36.35       27.99      1.19 o
   6  10   2       37.25       34.53      1.23 o
   7  10   2       37.62       33.11      1.31 o
   8  10   2        0.60        1.44      0.66 o
  -8  11   2        2.40        2.09      0.51 o
  -7  11   2       72.55       75.21      1.40 o
  -6  11   2        0.38        4.35      0.62 o
  -5  11   2        0.37        0.61      0.48 o
  -4  11   2       13.18       13.99      0.74 o
  -3  11   2      427.34      459.37      3.07 o
  -2  11   2       30.25       25.91      0.44 o
  -1  11   2      138.14      164.03      1.44 o
   0  11   2      981.97     1057.47      6.74 o
   1  11   2      448.75      489.81      4.39 o
   2  11   2       57.95       55.45      0.63 o
   3  11   2       54.89       48.92      0.75 o
   4  11   2      235.63      219.90      3.36 o
   5  11   2      260.70      269.28      4.42 o
   6  11   2      263.88      236.80      3.67 o
   7  11   2       27.60       26.87      1.16 o
  -8  12   2        0.49        1.09      0.49 o
  -7  12   2       54.09       44.79      1.12 o
  -6  12   2      209.93      198.60      2.60 o
  -5  12   2        0.40        1.40      0.57 o
  -4  12   2       13.48       10.79      0.84 o
  -3  12   2       93.81      108.25      1.35 o
  -2  12   2       32.21       26.44      0.47 o
  -1  12   2     1259.96     1305.94      8.88 o
   0  12   2      186.46      168.28      1.28 o
   1  12   2      393.36      423.02      2.82 o
   2  12   2      789.73      748.82      6.27 o
   3  12   2       10.97       10.28      0.52 o
   4  12   2       30.87       30.13      1.15 o
   5  12   2      173.19      160.53      3.08 o
   6  12   2      213.80      192.27      3.04 o
   7  12   2        3.40        3.44      0.73 o
  -8  13   2        2.80        0.84      0.61 o
  -7  13   2      267.99      287.61      3.36 o
  -6  13   2      560.35      539.98      6.04 o
  -5  13   2       23.92       18.18      0.90 o
  -4  13   2      732.28      695.63      8.15 o
  -3  13   2      313.01      309.68      3.38 o
  -2  13   2       54.25       51.81      1.00 o
  -1  13   2       48.00       52.69      0.62 o
   0  13   2      938.86     1049.57      9.17 o
   1  13   2      165.62      162.73      1.44 o
   2  13   2      108.61      102.19      1.24 o
   3  13   2      151.72      149.12      1.90 o
   4  13   2       48.29       46.74      1.35 o
   5  13   2      701.04      666.24      9.03 o
   6  13   2      126.12      130.78      2.37 o
   7  13   2      185.14      190.39      3.50 o
  -7  14   2       32.58       38.29      0.94 o
  -6  14   2      150.91      160.10      2.23 o
  -5  14   2        7.40        7.05      0.76 o
  -4  14   2     1037.64     1023.68     12.29 o
  -3  14   2      420.74      400.05      4.19 o
  -2  14   2       37.28       29.77      0.68 o
  -1  14   2      287.78      313.39      2.91 o
   0  14   2       43.69       47.71      0.80 o
   1  14   2      935.41      919.78      9.76 o
   2  14   2     1185.73     1139.90     11.93 o
   3  14   2      931.40      897.29      9.87 o
   4  14   2      958.79      966.62     12.28 o
   5  14   2      160.50      176.32      3.05 o
   6  14   2      102.66      105.78      1.99 o
   7  14   2       40.32       36.50      1.16 o
  -7  15   2       16.51       12.34      0.83 o
  -6  15   2       73.65       70.64      1.48 o
  -5  15   2      351.85      362.39      4.46 o
  -4  15   2      455.39      427.38      5.33 o
  -3  15   2        0.08        1.59      0.57 o
  -2  15   2      305.38      282.86      3.49 o
  -1  15   2        0.00        3.68      1.63 o
   0  15   2        6.77        6.92      0.66 o
   1  15   2      556.95      523.80      5.92 o
   2  15   2     2785.43     2700.64     34.57 o
   3  15   2      311.21      313.52      3.66 o
   4  15   2      323.07      325.47      4.28 o
   5  15   2      438.57      449.99      6.14 o
   6  15   2      585.28      618.75      8.49 o
  -7  16   2       12.75       11.22      0.66 o
  -6  16   2      173.65      195.70      2.76 o
  -5  16   2      478.92      475.59      5.64 o
  -4  16   2      532.99      498.94      5.86 o
  -3  16   2      208.25      208.45      2.73 o
  -2  16   2       37.18       30.42      0.95 o
  -1  16   2      117.41      116.63      6.15 o
   0  16   2       98.80       95.99      2.43 o
   1  16   2      265.65      222.92      5.04 o
   2  16   2      760.79      753.74      8.86 o
   3  16   2        8.98       10.10      0.80 o
   4  16   2      117.95      123.03      2.04 o
   5  16   2        0.01        1.05      0.60 o
   6  16   2      128.08      146.87      2.23 o
  -6  17   2       56.15       68.10      1.50 o
  -5  17   2       64.06       57.85      1.23 o
  -4  17   2        9.49       11.70      0.80 o
  -3  17   2       40.77       47.74      3.69 o
  -2  17   2      222.88      207.89      2.89 o
  -1  17   2        3.79        5.15      0.77 o
   0  17   2       53.04       40.68      1.42 o
   1  17   2      221.63      217.65      2.87 o
   2  17   2      367.68      371.95      4.57 o
   3  17   2        1.06        2.01      0.62 o
   4  17   2       31.80       35.26      1.16 o
   5  17   2       49.39       46.56      1.46 o
   6  17   2      117.29      122.84      2.62 o
  -6  18   2       23.35       23.85      0.87 o
  -5  18   2       23.59       23.34      0.85 o
  -4  18   2       45.82       44.47      1.27 o
  -3  18   2       42.81       43.28      1.32 o
  -2  18   2      122.05      113.80      2.26 o
  -1  18   2        0.85        1.41      0.61 o
   0  18   2      106.30       88.52      1.85 o
   1  18   2      991.19      924.56     11.08 o
   2  18   2      248.13      266.61      3.65 o
   3  18   2       31.87       34.24      1.10 o
   4  18   2       32.37       31.68      1.08 o
   5  18   2       31.38       36.95      1.23 o
  -6  19   2       46.33       57.20      1.66 o
  -5  19   2        7.84        4.10      0.74 o
  -4  19   2        0.15        0.46      0.61 o
  -3  19   2        0.08       -0.26      0.47 o
  -2  19   2      278.61      281.43      4.12 o
  -1  19   2        0.87        1.71      0.61 o
   0  19   2       15.48       11.18      1.08 o
   1  19   2        0.10        1.59      0.72 o
   2  19   2        0.04        0.82      0.53 o
   3  19   2        0.11        0.46      0.56 o
   4  19   2       27.15       23.86      2.19 o
   5  19   2        0.22        1.12      0.69 o
  -5  20   2       29.78       35.90      1.07 o
  -4  20   2       44.81       47.48      1.38 o
  -3  20   2      286.99      272.74      3.77 o
  -2  20   2       24.61       22.88      1.06 o
  -1  20   2        0.06        0.13      0.60 o
   0  20   2       19.11       18.22      1.03 o
   1  20   2      540.34      490.82      6.59 o
   2  20   2       91.85      106.96      2.69 o
   3  20   2        6.74        7.23      0.67 o
   4  20   2       43.63       38.56      1.72 o
   5  20   2       27.95       42.04      1.85 o
  -5  21   2      111.49      134.50      2.87 o
  -4  21   2        2.24        0.94      0.53 o
  -3  21   2       19.32       23.06      0.99 o
  -2  21   2      216.01      212.90      4.31 o
  -1  21   2       69.53       71.56      1.62 o
   0  21   2       47.58       50.48      1.36 o
   1  21   2       48.64       43.00      1.33 o
   2  21   2       38.76       31.85      0.99 o
   3  21   2       47.21       52.39      2.14 o
   4  21   2        1.90        0.90      0.78 o
  -4  22   2        5.15        7.59      1.45 o
  -3  22   2        1.24        1.16      0.61 o
  -2  22   2       30.77       31.64      1.20 o
  -1  22   2      187.09      169.83      2.85 o
   0  22   2       82.90       81.77      1.71 o
   1  22   2       19.53       20.32      0.96 o
   2  22   2       36.47       29.96      0.93 o
   3  22   2       13.19       12.64      0.75 o
  -3  23   2       32.96       41.00      1.36 o
  -2  23   2        6.31        1.81      0.51 o
  -1  23   2        6.95        3.82      0.70 o
   0  23   2       31.72       30.56      1.03 o
   1  23   2      104.71       93.90      1.65 o
   2  23   2        5.54        5.17      0.79 o
   3  23   2        3.21        1.89      1.33 o
  -2  24   2       33.90       39.12      1.45 o
  -1  24   2        0.50        0.45      0.67 o
   0  24   2       50.05       55.11      1.36 o
   1  24   2        0.10        1.14      0.54 o
  -9   0   3       59.57       75.22      3.16 o
  -7   0   3      783.21      772.13     16.72 o
  -5   0   3      454.60      418.22      5.28 o
  -3   0   3     7120.02     7475.40    107.01 o
  -1   0   3      690.23      637.68      5.12 o
   1   0   3     2289.92     2157.81     20.91 o
   3   0   3        2.90        5.87      0.32 o
   5   0   3      215.49      208.93      3.82 o
   7   0   3     1542.36     1572.13     33.62 o
  -9   1   3        8.62       11.39      0.96 o
  -8   1   3        1.13        2.89      0.97 o
  -7   1   3      262.25      274.49      3.84 o
  -6   1   3      218.62      209.03      2.76 o
  -5   1   3      403.04      367.30      3.45 o
  -4   1   3     2830.25     3119.40     25.63 o
  -3   1   3      178.01      197.56      1.25 o
  -2   1   3    11455.15    11630.72    107.23 o
  -1   1   3    12801.19    12417.43    153.78 o
   0   1   3     1842.35     1709.76     14.59 o
   1   1   3       48.63       51.56      0.50 o
   2   1   3      682.49      678.41      3.43 o
   3   1   3      769.77      782.03      3.98 o
   4   1   3       43.52       37.67      0.59 o
   5   1   3       32.78       36.66      0.95 o
   6   1   3       63.37       64.71      1.42 o
   7   1   3       93.63       93.04      2.07 o
   8   1   3       13.44       13.80      0.79 o
  -9   2   3       27.49       26.30      1.13 o
  -8   2   3       13.27       11.93      1.05 o
  -7   2   3       22.30       24.37      1.06 o
  -6   2   3      244.73      241.13      5.39 o
  -5   2   3      135.49      124.67      1.07 o
  -4   2   3      683.66      794.41      5.17 o
  -3   2   3     2107.76     2227.29     14.65 o
  -2   2   3     1243.21     1324.57      7.74 o
  -1   2   3      604.57      578.80      4.35 o
   0   2   3     5035.04     4671.62     46.96 o
   1   2   3      312.07      277.03      1.84 o
   2   2   3      148.10      147.17      0.84 o
   3   2   3      850.94      836.52      4.72 o
   4   2   3       12.89       15.78      0.44 o
   5   2   3       92.66       92.18      2.37 o
   6   2   3       32.14       32.10      1.15 o
   7   2   3      170.34      175.81      2.98 o
   8   2   3       17.80       15.79      1.08 o
  -9   3   3        5.98        7.59      1.13 o
  -8   3   3       13.83       20.11      1.02 o
  -7   3   3       51.73       55.32      2.74 o
  -6   3   3       73.82       65.98      1.19 o
  -5   3   3        0.78        3.72      0.81 o
  -4   3   3      269.39      249.44      1.74 o
  -3   3   3     3199.47     3494.05     25.42 o
  -2   3   3       33.37       43.71      0.41 o
  -1   3   3     6161.75     5958.61     52.76 o
   0   3   3      142.52      122.62      1.18 o
   1   3   3     2061.75     2013.46     13.47 o
   2   3   3      273.45      274.81      1.37 o
   3   3   3      329.65      331.66      1.89 o
   4   3   3       56.65       52.58      0.70 o
   5   3   3       41.00       45.74      1.01 o
   6   3   3      219.32      213.58      3.13 o
   7   3   3        6.10        6.74      0.83 o
   8   3   3       18.35       22.21      1.21 o
  -9   4   3      107.67      107.95      2.25 o
  -8   4   3        2.01        1.48      0.52 o
  -7   4   3       49.89       45.86      1.08 o
  -6   4   3        0.02        0.15      0.43 o
  -5   4   3       18.15       16.48      0.53 o
  -4   4   3      617.82      712.11      4.56 o
  -3   4   3        4.07        5.84      0.46 o
  -2   4   3        8.98        7.88      0.24 o
  -1   4   3        8.83        9.87      0.29 o
   0   4   3     7328.56     7127.47     66.15 o
   1   4   3     1194.10     1154.37      7.46 o
   2   4   3     1309.02     1359.72      9.17 o
   3   4   3     3043.06     3371.59     26.18 o
   4   4   3      101.86      105.99      1.17 o
   5   4   3        0.53        0.87      0.47 o
   6   4   3       31.22       30.30      1.17 o
   7   4   3       54.62       58.73      1.81 o
   8   4   3       60.97       63.13      1.74 o
  -9   5   3        1.10        1.89      0.72 o
  -8   5   3       23.23       20.30      0.87 o
  -7   5   3      190.39      181.67      2.25 o
  -6   5   3      986.93      962.38      9.68 o
  -5   5   3      102.50      101.43      1.19 o
  -4   5   3      951.11      991.58      6.54 o
  -3   5   3     1627.39     1758.73     11.05 o
  -2   5   3     3325.57     3203.70     22.56 o
  -1   5   3      647.51      632.04      4.49 o
   0   5   3      393.11      406.48      3.12 o
   1   5   3      345.62      344.94      3.03 o
   2   5   3     1589.27     1671.24     10.82 o
   3   5   3       74.16       81.30      0.67 o
   4   5   3      167.34      168.05      1.83 o
   5   5   3      415.22      414.77      5.92 o
   6   5   3       61.19       61.23      1.87 o
   7   5   3       58.01       59.52      1.86 o
   8   5   3        0.05        0.35      0.62 o
  -9   6   3      224.68      262.37      4.20 o
  -8   6   3       63.58       64.20      1.23 o
  -7   6   3      176.79      163.73      2.04 o
  -6   6   3      239.19      213.79      2.57 o
  -5   6   3       25.34       23.72      0.69 o
  -4   6   3       11.50       11.60      0.46 o
  -3   6   3      422.20      449.30      2.48 o
  -2   6   3     3595.31     3677.34     26.96 o
  -1   6   3     1330.38     1266.30     11.49 o
   0   6   3       59.08       48.85      0.50 o
   1   6   3      824.51      848.74      7.50 o
   2   6   3     1053.77     1190.23      7.33 o
   3   6   3     1523.59     1713.60     12.30 o
   4   6   3      932.20      988.45     11.70 o
   5   6   3        0.62        1.50      0.58 o
   6   6   3      103.16      100.53      2.07 o
   7   6   3       24.93       24.91      1.37 o
   8   6   3        4.96        2.36      0.75 o
  -9   7   3      115.39      113.26      2.22 o
  -8   7   3        2.63        4.12      0.53 o
  -7   7   3      207.96      188.96      2.29 o
  -6   7   3        1.90        1.44      0.51 o
  -5   7   3       46.37       42.99      0.86 o
  -4   7   3      106.21       77.91      0.81 o
  -3   7   3       88.81       95.02      0.70 o
  -2   7   3     2390.40     2468.96     20.64 o
  -1   7   3       39.73       55.59      0.84 o
   0   7   3       58.25       44.00      0.46 o
   1   7   3      285.10      284.74      2.20 o
   2   7   3     2792.91     3053.54     27.42 o
   3   7   3      302.26      329.47      2.21 o
   4   7   3      472.45      485.26      6.35 o
   5   7   3       56.35       60.55      1.42 o
   6   7   3      158.21      159.69      2.80 o
   7   7   3        9.87        9.98      1.10 o
   8   7   3        0.02        0.28      0.55 o
  -8   8   3        0.01        0.11      0.38 o
  -7   8   3       16.70       17.36      0.77 o
  -6   8   3       29.89       34.13      1.00 o
  -5   8   3       44.39       39.78      1.67 o
  -4   8   3       49.37       53.00      0.70 o
  -3   8   3     1390.47     1450.14     10.20 o
  -2   8   3       60.68       80.97      0.77 o
  -1   8   3     1272.74     1333.39     10.00 o
   0   8   3     1386.98     1388.66      9.46 o
   1   8   3       12.59        9.38      0.34 o
   2   8   3     1771.44     1888.73     14.12 o
   3   8   3      395.62      363.89      2.91 o
   4   8   3        8.87        7.65      0.87 o
   5   8   3      167.78      159.32      2.77 o
   6   8   3      220.00      216.42      3.81 o
   7   8   3        3.19        2.05      0.80 o
   8   8   3        9.94       10.79      1.14 o
  -8   9   3       12.70       12.34      0.66 o
  -7   9   3       62.40       53.91      1.06 o
  -6   9   3       95.89       82.97      1.43 o
  -5   9   3        0.64        1.43      0.49 o
  -4   9   3      925.24      914.85      7.55 o
  -3   9   3      102.25       90.38      0.81 o
  -2   9   3     2031.60     2135.07     17.55 o
  -1   9   3     3283.74     3522.01     36.10 o
   0   9   3     2721.28     2857.00     24.55 o
   1   9   3       24.95       21.20      0.34 o
   2   9   3        0.82        1.82      0.41 o
   3   9   3      744.26      707.10      6.55 o
   4   9   3        0.03        0.41      0.56 o
   5   9   3       33.18       33.71      1.25 o
   6   9   3        0.24        1.34      0.77 o
   7   9   3        0.63        0.48      0.55 o
  -8  10   3        2.78        6.00      0.69 o
  -7  10   3      122.75      115.54      1.83 o
  -6  10   3      118.49      120.54      1.80 o
  -5  10   3       26.77       30.61      0.87 o
  -4  10   3       32.42       34.67      0.71 o
  -3  10   3       26.86       33.79      0.45 o
  -2  10   3      597.14      626.93      4.83 o
  -1  10   3     1383.31     1553.95     10.75 o
   0  10   3        5.19        3.52      0.19 o
   1  10   3      214.93      240.00      1.81 o
   2  10   3      823.85      826.37      5.95 o
   3  10   3      365.94      341.19      3.38 o
   4  10   3      320.84      308.89      4.24 o
   5  10   3       50.45       48.67      1.46 o
   6  10   3       83.04       72.00      1.81 o
   7  10   3      495.09      461.18     17.14 o
  -8  11   3       12.75        8.22      0.54 o
  -7  11   3      285.36      267.15      3.09 o
  -6  11   3       26.87       28.47      0.94 o
  -5  11   3        2.10        4.02      0.59 o
  -4  11   3       33.12       34.51      0.73 o
  -3  11   3      718.14      709.34      5.52 o
  -2  11   3       97.53      133.06      1.01 o
  -1  11   3       76.08       74.11      0.73 o
   0  11   3       45.53       49.01      0.53 o
   1  11   3        1.22        1.72      0.34 o
   2  11   3       14.46       11.63      0.63 o
   3  11   3       81.36       72.52      1.18 o
   4  11   3       10.20        8.92      0.98 o
   5  11   3      163.26      148.38      2.67 o
   6  11   3      292.64      278.14      3.94 o
   7  11   3       57.44       61.25      2.51 o
  -8  12   3      111.32      106.94      1.44 o
  -7  12   3      198.40      193.99      2.69 o
  -6  12   3      427.54      421.31      5.06 o
  -5  12   3      210.23      198.46      2.79 o
  -4  12   3      652.18      620.87      6.71 o
  -3  12   3        2.95        4.03      0.36 o
  -2  12   3      333.37      348.13      2.27 o
  -1  12   3      129.74      130.11      1.12 o
   0  12   3        1.26        4.18      0.27 o
   1  12   3      763.47      697.89      5.16 o
   2  12   3       21.56       20.59      0.76 o
   3  12   3      532.72      491.03      5.27 o
   4  12   3      588.73      542.97      9.09 o
   5  12   3      230.69      224.68      3.57 o
   6  12   3        0.42        1.09      0.66 o
   7  12   3       40.42       52.51      1.49 o
  -8  13   3       87.01       87.69      2.20 o
  -7  13   3       17.21       21.22      1.22 o
  -6  13   3      562.20      538.38      6.44 o
  -5  13   3       66.74       68.86      1.42 o
  -4  13   3      124.97      111.09      1.83 o
  -3  13   3      269.69      253.47      2.83 o
  -2  13   3       22.92       22.00      0.54 o
  -1  13   3        0.19        1.84      0.28 o
   0  13   3       35.96       39.44      0.70 o
   1  13   3        8.52       10.31      0.54 o
   2  13   3       90.61       81.32      1.13 o
   3  13   3       27.89       24.00      0.99 o
   4  13   3       65.16       68.91      1.74 o
   5  13   3      345.87      344.51      5.27 o
   6  13   3        0.56        1.73      0.65 o
   7  13   3        4.01        1.11      0.67 o
  -7  14   3      142.50      151.72      3.86 o
  -6  14   3       52.74       59.21      1.35 o
  -5  14   3      142.47      122.57      1.91 o
  -4  14   3      120.36      120.03      1.93 o
  -3  14   3      689.80      670.88      7.30 o
  -2  14   3        1.15        2.47      0.49 o
  -1  14   3       97.25       83.86      1.07 o
   0  14   3      183.20      181.54      1.98 o
   1  14   3       89.80       73.22      1.08 o
   2  14   3      433.49      395.52      4.10 o
   3  14   3      703.00      664.08      8.76 o
   4  14   3      214.21      202.73      2.73 o
   5  14   3      209.88      220.14      3.42 o
   6  14   3        5.02        5.65      0.71 o
  -7  15   3      148.63      168.92      2.20 o
  -6  15   3       49.55       62.99      1.31 o
  -5  15   3        2.21        6.22      1.40 o
  -4  15   3      146.91      143.57      2.30 o
  -3  15   3      380.99      358.04      3.84 o
  -2  15   3      322.25      314.91      3.67 o
  -1  15   3      148.38      150.69      2.55 o
   0  15   3       87.50       84.14      1.51 o
   1  15   3      396.89      407.26      4.82 o
   2  15   3       12.94       12.85      0.67 o
   3  15   3       67.29       68.44      1.32 o
   4  15   3       14.81       15.78      1.16 o
   5  15   3      335.83      350.69      4.95 o
   6  15   3       22.85       24.59      0.92 o
  -7  16   3       48.02       46.04      1.34 o
  -6  16   3      245.34      242.58      2.90 o
  -5  16   3       63.24       57.94      1.27 o
  -4  16   3        5.64        6.05      0.84 o
  -3  16   3     1392.16     1375.28     16.14 o
  -2  16   3       26.43       29.96      1.07 o
  -1  16   3      134.31      134.97      2.08 o
   0  16   3        0.31        1.36      0.57 o
   1  16   3      628.32      603.41      7.19 o
   2  16   3        7.29        7.27      0.77 o
   3  16   3       35.11       30.78      0.93 o
   4  16   3      157.35      161.99      2.40 o
   5  16   3       87.41       92.24      1.96 o
   6  16   3        4.62        3.05      0.72 o
  -6  17   3       61.52       68.54      1.20 o
  -5  17   3       16.63       17.84      0.89 o
  -4  17   3      160.65      162.72      2.24 o
  -3  17   3       28.93       30.27      1.04 o
  -2  17   3      228.41      220.75      2.78 o
  -1  17   3        0.01        0.69      0.62 o
   0  17   3        2.48        1.33      0.67 o
   1  17   3       18.33       22.89      0.94 o
   2  17   3      428.78      420.82      5.35 o
   3  17   3       44.60       46.88      1.22 o
   4  17   3       45.15       41.15      1.17 o
   5  17   3        8.18        6.31      0.69 o
   6  17   3        0.48       -0.11      0.65 o
  -6  18   3       32.47       32.45      0.88 o
  -5  18   3       39.80       34.48      1.02 o
  -4  18   3       21.98       20.84      1.04 o
  -3  18   3      109.41      100.81      1.71 o
  -2  18   3       56.77       61.49      1.43 o
  -1  18   3       46.77       45.28      1.46 o
   0  18   3        6.11        4.79      0.85 o
   1  18   3       51.91       56.35      1.28 o
   2  18   3      285.50      292.68      4.10 o
   3  18   3       77.79       85.65      1.60 o
   4  18   3      104.84      109.39      2.67 o
   5  18   3       61.88       62.68      1.91 o
  -6  19   3        9.14       14.12      1.09 o
  -5  19   3       33.98       31.07      0.83 o
  -4  19   3       92.02       88.04      1.74 o
  -3  19   3        2.97        3.38      0.62 o
  -2  19   3        0.72        0.84      0.53 o
  -1  19   3        0.26        0.39      0.62 o
   0  19   3       69.17       58.10      1.67 o
   1  19   3        7.35        6.63      0.74 o
   2  19   3       97.81      101.56      1.84 o
   3  19   3        3.00        3.05      0.61 o
   4  19   3       18.83       22.00      1.22 o
   5  19   3        5.30        5.18      1.03 o
  -5  20   3       19.10       21.94      0.82 o
  -4  20   3       22.60       20.93      0.76 o
  -3  20   3        0.65        0.96      0.48 o
  -2  20   3       19.56       19.55      0.84 o
  -1  20   3       37.21       25.29      1.14 o
   0  20   3        5.92        4.29      0.74 o
   1  20   3        5.22        6.88      0.76 o
   2  20   3       26.14       27.73      1.23 o
   3  20   3        0.73        0.15      0.48 o
   4  20   3       89.32       96.23      2.84 o
  -5  21   3        4.09        2.26      0.72 o
  -4  21   3       51.13       56.81      1.27 o
  -3  21   3       12.97       11.47      0.68 o
  -2  21   3        5.52        7.84      1.13 o
  -1  21   3       24.32       19.53      0.95 o
   0  21   3        2.72        2.08      0.65 o
   1  21   3       14.87       27.32      2.28 o
   2  21   3        0.94        2.13      0.56 o
   3  21   3        5.17        7.60      0.61 o
   4  21   3       44.95       55.28      2.11 o
  -4  22   3        4.39        2.94      0.75 o
  -3  22   3        0.23        0.23      0.41 o
  -2  22   3        8.20        4.54      0.73 o
  -1  22   3       22.89       18.59      1.07 o
   0  22   3       11.02       10.50      0.81 o
   1  22   3        6.44        5.60      0.68 o
   2  22   3        5.29        6.42      0.63 o
   3  22   3       45.22       48.05      2.84 o
  -3  23   3       82.54       98.34      2.19 o
  -2  23   3       16.25       20.84      0.96 o
  -1  23   3        0.80        1.78      0.56 o
   0  23   3       92.05      105.00      1.92 o
   1  23   3        0.18        0.32      0.49 o
   2  23   3        0.21       -0.28      0.62 o
  -2  24   3        5.79        3.10      0.81 o
  -1  24   3        0.74        1.17      0.83 o
   0  24   3        4.61        9.22      1.28 o
   1  24   3       37.46       36.45      1.29 o
  -8   0   4      148.68      149.52      3.85 o
  -6   0   4       83.19       85.33      1.80 o
  -4   0   4     2855.79     3085.72     37.90 o
  -2   0   4     8605.05     8357.21    146.48 o
   0   0   4    59420.61    63701.03   1243.70 o
   2   0   4     1054.17     1093.17      8.94 o
   4   0   4       23.55       34.52      0.99 o
   6   0   4        1.13        4.42      1.05 o
   8   0   4      531.74      583.43     18.88 o
  -9   1   4        7.27        5.70      0.96 o
  -8   1   4       27.17       23.86      1.06 o
  -7   1   4       24.82       28.35      2.06 o
  -6   1   4      327.95      338.94      4.49 o
  -5   1   4      546.17      589.57      5.76 o
  -4   1   4       60.86       58.24      0.85 o
  -3   1   4      687.87      746.72      4.43 o
  -2   1   4     1659.09     1654.98     16.52 o
  -1   1   4     1262.57     1135.36     12.92 o
   0   1   4     1761.13     1708.59     16.40 o
   1   1   4       53.06       50.05      0.67 o
   2   1   4     1578.89     1648.64     10.20 o
   3   1   4       31.20       33.27      0.40 o
   4   1   4        1.36        2.48      0.36 o
   5   1   4        4.52        6.63      0.56 o
   6   1   4     1318.00     1324.36     18.11 o
   7   1   4      891.76      956.72     16.84 o
   8   1   4       28.23       30.36      1.99 o
  -9   2   4       11.43       11.93      0.99 o
  -8   2   4      130.07      129.59      1.82 o
  -7   2   4      148.84      150.65      2.01 o
  -6   2   4      375.27      361.74      4.30 o
  -5   2   4      229.99      232.29      1.93 o
  -4   2   4     8771.21     9560.54     95.13 o
  -3   2   4      210.92      231.72      1.72 o
  -2   2   4      406.49      377.57      2.79 o
  -1   2   4       31.81       23.13      0.32 o
   0   2   4    18311.38    18230.07    194.54 o
   1   2   4      141.36      117.26      0.98 o
   2   2   4      277.28      319.41      1.75 o
   3   2   4      317.10      339.38      2.11 o
   4   2   4        8.94        8.45      0.41 o
   5   2   4        8.16        9.96      0.71 o
   6   2   4      305.57      311.17      4.83 o
   7   2   4      731.59      765.41     11.89 o
   8   2   4      127.61      138.92      3.75 o
  -9   3   4       66.03       67.37      1.52 o
  -8   3   4        6.92        8.10      0.62 o
  -7   3   4       17.32       19.40      0.91 o
  -6   3   4       47.90       50.56      1.10 o
  -5   3   4      722.93      724.68      5.05 o
  -4   3   4      957.36      991.41      7.62 o
  -3   3   4      251.35      263.08      1.50 o
  -2   3   4     2016.62     1928.26     12.47 o
  -1   3   4       10.14        9.89      0.24 o
   0   3   4     1717.45     1635.86     15.29 o
   1   3   4      221.79      222.02      1.61 o
   2   3   4     3280.21     3431.72     25.32 o
   3   3   4     1602.92     1776.18     12.52 o
   4   3   4      435.09      450.85      4.47 o
   5   3   4        5.50        6.25      0.73 o
   6   3   4      165.93      168.92      2.81 o
   7   3   4      200.18      206.27      3.62 o
   8   3   4       41.84       44.86      1.64 o
  -9   4   4        5.06        5.89      0.65 o
  -8   4   4       73.11       69.87      1.26 o
  -7   4   4      100.51       99.86      1.58 o
  -6   4   4      615.24      587.89      6.07 o
  -5   4   4      427.59      429.06      3.59 o
  -4   4   4      923.13      898.45      5.96 o
  -3   4   4      237.92      246.13      1.59 o
  -2   4   4     1834.14     1878.87     12.58 o
  -1   4   4       88.76       95.14      1.18 o
   0   4   4       17.98       23.27      0.30 o
   1   4   4      329.72      339.80      2.43 o
   2   4   4      724.18      827.99      4.86 o
   3   4   4     1882.71     2043.18     15.20 o
   4   4   4       39.09       42.21      0.96 o
   5   4   4        4.45        5.19      0.80 o
   6   4   4        1.38        1.43      0.78 o
   7   4   4      157.78      161.08      3.05 o
   8   4   4       24.41       25.05      1.31 o
  -9   5   4       52.50       54.00      2.37 o
  -8   5   4      321.23      309.68      3.50 o
  -7   5   4       80.54       71.22      1.33 o
  -6   5   4      343.85      330.86      3.96 o
  -5   5   4       77.67       89.22      1.19 o
  -4   5   4      245.67      256.21      1.89 o
  -3   5   4      322.53      321.12      1.86 o
  -2   5   4       75.89       75.56      0.55 o
  -1   5   4      440.33      422.16      3.88 o
   0   5   4     8220.77     8109.48     76.22 o
   1   5   4      478.82      510.93      3.83 o
   2   5   4      509.89      534.34      3.26 o
   3   5   4     1270.12     1342.32     10.33 o
   4   5   4        0.21        3.58      1.57 o
   5   5   4       73.35       78.64      1.72 o
   6   5   4      106.63      101.00      2.28 o
   7   5   4        0.61        1.34      0.81 o
   8   5   4        0.13        0.05      0.81 o
  -9   6   4       61.35       72.66      2.71 o
  -8   6   4       27.15       28.56      0.81 o
  -7   6   4        4.37        3.48      0.65 o
  -6   6   4       16.02       22.04      0.81 o
  -5   6   4       54.10       64.21      1.10 o
  -4   6   4      150.99      185.44      1.62 o
  -3   6   4      909.06      985.25      6.54 o
  -2   6   4      105.70      100.33      0.67 o
  -1   6   4      222.93      207.29      1.74 o
   0   6   4      768.91      786.89      7.29 o
   1   6   4      534.07      476.12      3.65 o
   2   6   4      527.08      548.79      3.60 o
   3   6   4      120.69      127.80      1.27 o
   4   6   4       56.59       59.74      1.27 o
   5   6   4       24.61       25.32      1.29 o
   6   6   4      103.78      102.13      2.32 o
   7   6   4      172.60      169.06      3.25 o
   8   6   4       12.04       14.07      1.45 o
  -9   7   4       58.91       46.86      1.45 o
  -8   7   4        5.48        4.46      0.48 o
  -7   7   4        0.48        0.63      0.47 o
  -6   7   4      120.48      104.43      1.57 o
  -5   7   4       22.73       27.50      0.77 o
  -4   7   4        2.32        3.25      0.33 o
  -3   7   4      609.46      623.93      3.95 o
  -2   7   4       41.99       39.70      0.41 o
  -1   7   4      256.90      226.10      1.75 o
   0   7   4       78.02       68.80      0.64 o
   1   7   4        1.51        5.76      0.39 o
   2   7   4      323.74      301.26      2.51 o
   3   7   4      548.37      548.61      4.57 o
   4   7   4        2.06        1.89      0.58 o
   5   7   4      137.26      139.27      2.52 o
   6   7   4        4.76        5.26      0.81 o
   7   7   4        3.21        3.70      0.84 o
  -9   8   4       81.98       97.74      1.97 o
  -8   8   4        9.87       12.03      0.56 o
  -7   8   4       23.44       25.86      0.86 o
  -6   8   4        2.89        6.51      0.62 o
  -5   8   4      220.75      222.15      2.31 o
  -4   8   4        0.11        1.57      0.31 o
  -3   8   4      693.89      712.54      5.01 o
  -2   8   4        0.31        2.91      0.19 o
  -1   8   4      767.60      789.34      7.83 o
   0   8   4      473.50      461.48      3.48 o
   1   8   4      143.58      137.09      1.25 o
   2   8   4      151.15      141.42      1.23 o
   3   8   4       90.47      101.90      1.44 o
   4   8   4      256.18      257.36      3.62 o
   5   8   4       95.19       87.84      2.07 o
   6   8   4        1.05        1.86      0.67 o
   7   8   4       18.47       13.03      1.18 o
  -8   9   4        0.04        0.93      0.45 o
  -7   9   4      403.98      377.51      4.20 o
  -6   9   4        9.55       13.12      0.71 o
  -5   9   4       31.01       28.64      0.77 o
  -4   9   4      236.03      219.93      1.99 o
  -3   9   4      539.18      514.96      3.21 o
  -2   9   4      820.78      846.36      7.26 o
  -1   9   4       10.82       13.28      0.30 o
   0   9   4     1063.86     1077.75      7.70 o
   1   9   4      106.29      119.72      1.09 o
   2   9   4      674.60      659.27      5.13 o
   3   9   4        1.27        2.76      0.47 o
   4   9   4       15.47       15.38      1.02 o
   5   9   4       97.34      108.62      2.03 o
   6   9   4        1.90        1.91      0.70 o
   7   9   4      128.06      118.17      2.64 o
  -8  10   4       20.96       18.27      0.73 o
  -7  10   4       43.49       36.13      0.95 o
  -6  10   4      331.09      301.61      3.36 o
  -5  10   4      626.78      614.00      6.10 o
  -4  10   4      173.77      160.42      1.53 o
  -3  10   4       18.08       13.88      0.35 o
  -2  10   4      356.39      334.40      4.72 o
  -1  10   4      553.32      619.63      4.74 o
   0  10   4     1886.91     2013.92     15.97 o
   1  10   4        0.00        1.06      0.28 o
   2  10   4      853.23      823.91      6.64 o
   3  10   4      225.60      216.09      2.45 o
   4  10   4        0.44        1.41      0.66 o
   5  10   4       76.81       72.91      1.63 o
   6  10   4       41.06       34.38      1.30 o
   7  10   4        2.69        1.53      0.58 o
  -8  11   4       15.77       17.49      0.78 o
  -7  11   4      189.29      179.78      2.32 o
  -6  11   4      316.10      276.05      3.36 o
  -5  11   4      275.76      260.57      3.20 o
  -4  11   4      867.63      835.07      8.64 o
  -3  11   4       25.55       16.56      0.41 o
  -2  11   4       32.04       28.29      0.47 o
  -1  11   4      458.74      469.22      4.29 o
   0  11   4       66.08       53.55      0.68 o
   1  11   4        3.51        4.68      0.71 o
   2  11   4      285.43      266.47      5.13 o
   3  11   4       16.81       14.64      0.70 o
   4  11   4      225.55      214.82      3.31 o
   5  11   4        0.03        0.88      0.62 o
   6  11   4      332.55      336.56      7.25 o
   7  11   4        1.16        0.68      0.79 o
  -8  12   4       22.84       21.40      0.72 o
  -7  12   4        5.49        5.60      0.57 o
  -6  12   4      271.47      277.46      3.55 o
  -5  12   4       73.28       75.14      1.50 o
  -4  12   4      413.32      397.36      4.23 o
  -3  12   4      483.88      435.43      4.01 o
  -2  12   4      289.43      287.52      2.33 o
  -1  12   4       10.64        5.54      0.31 o
   0  12   4     1018.35     1094.39      8.39 o
   1  12   4       80.26       71.72      0.98 o
   2  12   4        6.44        7.93      0.66 o
   3  12   4      613.74      599.17      6.85 o
   4  12   4       90.77       92.27      2.07 o
   5  12   4       84.96       80.80      1.74 o
   6  12   4       89.35       81.61      2.24 o
   7  12   4       15.27       16.70      1.14 o
  -8  13   4       36.75       42.04      1.10 o
  -7  13   4       17.37       14.58      0.75 o
  -6  13   4       63.06       57.81      1.32 o
  -5  13   4      220.80      224.25      3.04 o
  -4  13   4       28.94       32.23      1.12 o
  -3  13   4       29.52       27.16      0.81 o
  -2  13   4        2.79        3.07      0.38 o
  -1  13   4        4.51        2.58      0.30 o
   0  13   4     1455.49     1445.04     19.22 o
   1  13   4      159.94      146.87      1.71 o
   2  13   4       96.39      101.10      1.63 o
   3  13   4     1547.51     1537.43     22.25 o
   4  13   4      238.75      239.70      4.04 o
   5  13   4      108.76      100.40      2.13 o
   6  13   4      108.94       96.22      2.26 o
  -7  14   4       16.04       14.19      0.70 o
  -6  14   4        0.52        0.44      0.51 o
  -5  14   4        4.36        6.70      0.81 o
  -4  14   4        5.55       10.54      0.83 o
  -3  14   4       11.51       10.72      0.64 o
  -2  14   4        5.20        8.02      0.60 o
  -1  14   4       26.18       25.82      0.60 o
   0  14   4      813.72      786.22      8.45 o
   1  14   4      106.91       96.87      1.43 o
   2  14   4      213.96      198.54      2.56 o
   3  14   4      330.91      321.43      4.09 o
   4  14   4      550.05      548.95      8.00 o
   5  14   4        5.62        5.41      0.77 o
   6  14   4       23.46       23.01      1.00 o
  -7  15   4        2.98        3.36      0.54 o
  -6  15   4        8.46        5.65      0.72 o
  -5  15   4       97.45       97.17      1.97 o
  -4  15   4      144.43      133.89      2.03 o
  -3  15   4       61.25       55.12      1.12 o
  -2  15   4      128.59      127.15      1.78 o
  -1  15   4      156.90      155.96      2.45 o
   0  15   4     1256.16     1230.87     13.84 o
   1  15   4       54.51       57.97      1.14 o
   2  15   4      210.11      208.69      2.98 o
   3  15   4      316.34      305.04      3.71 o
   4  15   4      866.03      816.17     11.34 o
   5  15   4       49.72       49.61      1.35 o
   6  15   4        2.68        1.83      0.55 o
  -7  16   4        1.62        2.30      0.62 o
  -6  16   4      173.52      173.84      2.64 o
  -5  16   4        3.23        3.20      0.77 o
  -4  16   4       25.20       26.49      0.99 o
  -3  16   4      391.67      394.25      4.86 o
  -2  16   4       22.84       18.95      0.84 o
  -1  16   4      238.10      214.48      3.61 o
   0  16   4      828.47      828.49     14.28 o
   1  16   4      456.08      463.22      5.47 o
   2  16   4      355.69      356.09      4.03 o
   3  16   4      116.91      105.43      1.80 o
   4  16   4      479.29      505.91      7.30 o
   5  16   4       12.26       15.66      1.05 o
   6  16   4       46.21       57.98      1.79 o
  -6  17   4       54.85       62.17      1.52 o
  -5  17   4       40.91       39.39      1.34 o
  -4  17   4       88.16       86.86      1.67 o
  -3  17   4        0.56        0.14      0.58 o
  -2  17   4      636.59      612.94      7.90 o
  -1  17   4      123.42      138.88      2.79 o
   0  17   4      399.09      374.47      5.61 o
   1  17   4        1.96        2.53      0.65 o
   2  17   4      959.28     1002.95     14.77 o
   3  17   4       46.74       56.52      1.47 o
   4  17   4       11.35       13.44      0.77 o
   5  17   4       67.11       73.27      1.59 o
  -6  18   4        0.00        0.33      0.46 o
  -5  18   4      201.21      205.00      3.02 o
  -4  18   4      112.13      106.51      1.93 o
  -3  18   4      180.20      188.25      2.60 o
  -2  18   4       12.36        9.28      0.98 o
  -1  18   4     1472.97     1347.96     21.84 o
   0  18   4      341.40      365.08      5.81 o
   1  18   4        9.93        7.71      0.83 o
   2  18   4       89.02       97.62      2.00 o
   3  18   4        1.52        0.33      0.48 o
   4  18   4      153.71      156.71      4.61 o
   5  18   4        0.18        0.13      0.57 o
  -6  19   4        6.86       12.48      1.15 o
  -5  19   4       17.51       18.13      0.94 o
  -4  19   4       50.71       50.31      1.30 o
  -3  19   4       45.53       45.10      1.07 o
  -2  19   4        5.82        4.09      1.63 o
  -1  19   4       84.96      111.84      2.37 o
   0  19   4      180.41      164.91      2.91 o
   1  19   4       64.30       56.89      1.79 o
   2  19   4        3.94        5.63      0.91 o
   3  19   4        3.13        1.38      0.56 o
   4  19   4      109.79      106.95      3.09 o
  -5  20   4       14.67       14.07      0.78 o
  -4  20   4        7.77        8.03      0.70 o
  -3  20   4        4.18        9.35      2.00 o
  -2  20   4      458.74      460.91      6.74 o
  -1  20   4      116.08      103.22      2.74 o
   0  20   4        6.40       13.76      1.11 o
   1  20   4      149.02      153.91      2.68 o
   2  20   4        3.11        5.81      1.68 o
   3  20   4       42.17       37.17      2.33 o
   4  20   4        8.62        8.21      1.14 o
  -5  21   4       11.22       11.24      0.92 o
  -4  21   4      107.80      119.05      3.55 o
  -3  21   4        0.30        0.56      0.50 o
  -2  21   4        6.24        3.89      0.72 o
  -1  21   4      101.51       90.94      2.08 o
   0  21   4       83.90       80.78      2.73 o
   1  21   4        1.53        1.25      0.76 o
   2  21   4        1.49        0.76      0.56 o
   3  21   4       17.83       16.72      1.42 o
  -4  22   4        2.80        1.72      0.92 o
  -3  22   4        0.49        0.90      0.54 o
  -2  22   4        0.13       -0.01      0.45 o
  -1  22   4       19.37       16.61      1.21 o
   0  22   4       46.97       49.80      1.36 o
   1  22   4       41.37       49.51      1.72 o
   2  22   4       58.58       62.38      1.84 o
   3  22   4       24.82       37.15      6.21 o
  -3  23   4        3.22        2.15      0.71 o
  -2  23   4        9.87       13.40      0.88 o
  -1  23   4       13.83       11.44      0.84 o
   0  23   4        2.06        2.48      0.64 o
   1  23   4       15.64       14.63      0.96 o
   2  23   4        0.59        0.59      0.96 o
  -1  24   4       29.96       39.42      1.20 o
   0  24   4        0.61        0.11      0.51 o
  -9   0   5        0.75        0.29      0.53 o
  -7   0   5     1234.45     1244.56     20.41 o
  -5   0   5     2152.15     2184.67     26.30 o
  -3   0   5       64.51       49.71      1.04 o
  -1   0   5       41.68       39.44      1.13 o
   1   0   5     1269.60     1325.86     13.87 o
   3   0   5        3.92        1.92      0.63 o
   5   0   5      154.37      162.30      2.97 o
   7   0   5      963.37      989.53     24.06 o
  -9   1   5        3.55        4.57      0.51 o
  -8   1   5       76.30       74.89      1.38 o
  -7   1   5      255.31      256.14      3.29 o
  -6   1   5      246.79      267.04      2.89 o
  -5   1   5      286.48      282.57      2.36 o
  -4   1   5     6730.46     7173.67     70.13 o
  -3   1   5      125.61      154.77      1.62 o
  -2   1   5      740.38      710.91      5.22 o
  -1   1   5     3438.01     3422.54     26.00 o
   0   1   5      869.21      914.84      8.74 o
   1   1   5      580.33      549.28      3.71 o
   2   1   5      306.59      295.37      1.71 o
   3   1   5      392.68      411.14      2.73 o
   4   1   5        0.87        1.56      0.37 o
   5   1   5       11.79       14.90      0.81 o
   6   1   5      161.65      157.70      3.29 o
   7   1   5       84.52       83.98      2.56 o
  -9   2   5        0.12        0.13      0.36 o
  -8   2   5       30.83       33.83      0.88 o
  -7   2   5      711.47      731.69      8.07 o
  -6   2   5     1432.36     1442.30     15.04 o
  -5   2   5     2324.06     2455.12     21.54 o
  -4   2   5      323.99      337.44      3.78 o
  -3   2   5      218.44      244.24      1.46 o
  -2   2   5      813.98      794.53      4.86 o
  -1   2   5       75.64       72.81      0.59 o
   0   2   5     8817.54     8805.82     84.83 o
   1   2   5        1.62        1.72      0.19 o
   2   2   5       34.54       41.65      0.74 o
   3   2   5      618.71      636.62      5.43 o
   4   2   5      149.65      147.96      1.89 o
   5   2   5       34.31       35.12      1.17 o
   6   2   5      333.04      332.89      4.95 o
   7   2   5       43.92       49.29      2.05 o
  -9   3   5       14.09       17.15      0.68 o
  -8   3   5        0.05        0.26      0.43 o
  -7   3   5       56.29       49.40      1.18 o
  -6   3   5     1227.00     1230.77     13.38 o
  -5   3   5      975.31      966.48      7.71 o
  -4   3   5      129.06      117.06      1.11 o
  -3   3   5     2402.11     2457.46     16.29 o
  -2   3   5      221.15      210.24      1.15 o
  -1   3   5      728.76      722.46      6.61 o
   0   3   5     4006.56     3858.09     31.08 o
   1   3   5     1350.89     1273.12      8.75 o
   2   3   5        2.50        2.04      0.23 o
   3   3   5       52.14       49.07      0.75 o
   4   3   5        0.57        1.39      0.45 o
   5   3   5      231.08      223.37      3.39 o
   6   3   5     1666.26     1700.60     28.67 o
   7   3   5        0.07        6.62      4.01 o
  -9   4   5      187.92      198.70      3.10 o
  -8   4   5       41.48       39.85      1.12 o
  -7   4   5       69.76       70.33      1.29 o
  -6   4   5       61.84       71.49      1.42 o
  -5   4   5       84.05       92.92      1.15 o
  -4   4   5     2494.70     2832.37     21.32 o
  -3   4   5      101.50       97.79      0.72 o
  -2   4   5      779.92      757.87      6.52 o
  -1   4   5     1720.45     1772.13     21.12 o
   0   4   5     4695.86     4713.78     37.79 o
   1   4   5      311.30      344.41      2.37 o
   2   4   5      144.75      146.11      1.07 o
   3   4   5      435.11      422.40      3.39 o
   4   4   5       34.14       37.90      1.08 o
   5   4   5        0.33        1.02      0.68 o
   6   4   5       76.42       76.77      1.91 o
   7   4   5      163.41      164.44      2.80 o
  -9   5   5       22.11       20.90      1.18 o
  -8   5   5        9.43       10.37      0.61 o
  -7   5   5      121.83      118.21      1.72 o
  -6   5   5      210.36      198.85      2.41 o
  -5   5   5     1110.49     1187.22     11.75 o
  -4   5   5      737.45      748.26      4.87 o
  -3   5   5      668.10      660.00      3.82 o
  -2   5   5       84.48       82.69      0.66 o
  -1   5   5        0.07        0.76      0.23 o
   0   5   5     3146.54     3178.72     25.06 o
   1   5   5     1957.09     2073.17     15.92 o
   2   5   5       36.91       35.88      0.50 o
   3   5   5      183.56      189.20      1.75 o
   4   5   5        0.27        0.05      0.49 o
   5   5   5        0.37        1.02      0.58 o
   6   5   5       12.26       11.71      1.00 o
   7   5   5      117.31      116.94      2.23 o
  -9   6   5        5.75        4.53      0.66 o
  -8   6   5       64.71       70.10      1.18 o
  -7   6   5        7.07        5.56      0.67 o
  -6   6   5      517.66      517.82      5.27 o
  -5   6   5        9.47       10.87      0.58 o
  -4   6   5       88.56      105.75      1.04 o
  -3   6   5        7.68       13.73      0.30 o
  -2   6   5        1.05        1.68      0.18 o
  -1   6   5       84.67       88.00      0.80 o
   0   6   5     7622.38     8019.53     80.41 o
   1   6   5      345.04      412.58      3.51 o
   2   6   5        0.49        0.91      0.30 o
   3   6   5      743.33      754.35      6.96 o
   4   6   5       10.67       11.40      0.84 o
   5   6   5        3.09        2.61      0.70 o
   6   6   5       31.15       36.74      1.56 o
   7   6   5        9.67       10.47      0.86 o
  -9   7   5        2.07        0.83      0.57 o
  -8   7   5       36.74       41.56      1.01 o
  -7   7   5       40.03       33.60      0.98 o
  -6   7   5        2.35        1.82      0.53 o
  -5   7   5        6.84        9.65      0.62 o
  -4   7   5     1050.11     1059.34      7.70 o
  -3   7   5      830.99      866.26      5.25 o
  -2   7   5       43.00       49.36      0.44 o
  -1   7   5      130.04      143.26      1.03 o
   0   7   5      110.03       90.09      1.11 o
   1   7   5      838.73      903.85      7.07 o
   2   7   5      245.03      223.83      1.86 o
   3   7   5       37.85       34.95      0.72 o
   4   7   5      177.34      183.14      2.93 o
   5   7   5        0.04        0.29      0.56 o
   6   7   5      201.04      204.64      3.53 o
   7   7   5       31.24       35.41      1.64 o
  -9   8   5       61.47       71.92      1.52 o
  -8   8   5       40.94       32.29      0.85 o
  -7   8   5        6.01        7.62      0.70 o
  -6   8   5       70.33       56.44      1.08 o
  -5   8   5        3.01        5.62      0.55 o
  -4   8   5      176.30      185.38      1.62 o
  -3   8   5       45.46       39.40      0.51 o
  -2   8   5      329.13      308.52      2.64 o
  -1   8   5        0.83        1.08      0.22 o
   0   8   5      532.01      556.29      4.66 o
   1   8   5      565.09      499.59      3.78 o
   2   8   5     1686.59     1686.14     14.53 o
   3   8   5       68.24       60.12      1.07 o
   4   8   5       57.97       57.78      1.39 o
   5   8   5       46.35       46.97      1.39 o
   6   8   5      160.03      147.26      2.49 o
   7   8   5      119.44      116.46      2.58 o
  -8   9   5        9.93       12.90      0.64 o
  -7   9   5       72.65       68.50      1.40 o
  -6   9   5       24.31       26.50      0.94 o
  -5   9   5       43.85       35.96      0.98 o
  -4   9   5        0.00        2.01      0.53 o
  -3   9   5      111.12       97.45      0.86 o
  -2   9   5      305.87      283.65      3.08 o
  -1   9   5      355.58      302.13      2.37 o
   0   9   5     3152.66     3586.14     36.15 o
   1   9   5      349.51      358.72      2.87 o
   2   9   5        9.24        9.56      0.47 o
   3   9   5       39.44       41.72      0.97 o
   4   9   5       33.56       33.90      1.10 o
   5   9   5       14.42       11.46      0.92 o
   6   9   5        0.06        0.75      0.58 o
   7   9   5       22.51       22.43      1.25 o
  -8  10   5      130.75      120.61      1.63 o
  -7  10   5      132.20      123.13      1.78 o
  -6  10   5       63.01       67.03      1.20 o
  -5  10   5       23.60       25.48      0.81 o
  -4  10   5      992.66      970.10     10.00 o
  -3  10   5      747.12      777.32      7.22 o
  -2  10   5      318.73      298.46      2.65 o
  -1  10   5      705.79      706.21      5.30 o
   0  10   5     1110.43     1143.44      9.99 o
   1  10   5        7.16        7.28      0.56 o
   2  10   5      135.59      139.46      2.07 o
   3  10   5       63.43       56.15      1.18 o
   4  10   5      330.99      318.30      4.49 o
   5  10   5       49.52       48.76      1.48 o
   6  10   5        6.50        3.85      0.70 o
   7  10   5       37.05       44.01      1.53 o
  -8  11   5       17.55       16.18      0.64 o
  -7  11   5       11.05       10.28      0.66 o
  -6  11   5        1.40        0.72      0.56 o
  -5  11   5       46.17       49.76      1.23 o
  -4  11   5      550.10      526.98      6.20 o
  -3  11   5       66.31       68.37      1.06 o
  -2  11   5      733.73      728.24      5.81 o
  -1  11   5        0.00        1.24      0.29 o
   0  11   5       22.15       24.36      0.55 o
   1  11   5       22.15       16.92      0.70 o
   2  11   5      446.48      422.68      5.39 o
   3  11   5      670.91      644.30     12.89 o
   4  11   5      119.14      117.88      2.66 o
   5  11   5        0.92        0.59      0.54 o
   6  11   5       69.85       66.99      1.81 o
   7  11   5        0.28        0.33      0.69 o
  -8  12   5      173.74      192.21      2.74 o
  -7  12   5      122.83      109.71      1.84 o
  -6  12   5       13.82       12.63      0.86 o
  -5  12   5      153.03      153.90      2.26 o
  -4  12   5        0.78        2.06      0.67 o
  -3  12   5      237.89      225.15      2.55 o
  -2  12   5      144.19      147.20      1.41 o
  -1  12   5      239.14      267.14      3.04 o
   0  12   5      275.73      316.00      3.18 o
   1  12   5       64.76       73.20      3.41 o
   2  12   5     1124.58     1092.93     13.54 o
   3  12   5     1951.61     1878.96     56.28 o
   4  12   5        7.41        9.76      1.04 o
   5  12   5       87.73       86.70      1.92 o
   6  12   5        4.31        3.76      0.88 o
  -8  13   5       88.55       86.81      1.75 o
  -7  13   5       12.10       11.33      0.75 o
  -6  13   5       50.36       47.40      1.44 o
  -5  13   5      124.78      120.19      2.08 o
  -4  13   5       40.08       36.48      1.14 o
  -3  13   5      433.72      415.80      4.34 o
  -2  13   5      163.70      144.51      1.61 o
  -1  13   5        0.57        0.72      0.50 o
   0  13   5        8.85       11.17      2.19 o
   1  13   5       88.93       84.97      1.64 o
   2  13   5      729.75      712.56      8.91 o
   3  13   5     2121.25     2180.78     32.74 o
   4  13   5        5.82        3.81      1.02 o
   5  13   5        7.16        7.68      0.91 o
   6  13   5        0.67       -0.01      0.63 o
  -7  14   5        7.38        9.20      0.78 o
  -6  14   5       28.44       28.36      1.18 o
  -5  14   5        0.82        1.11      0.65 o
  -4  14   5      278.26      259.24      3.66 o
  -3  14   5      276.12      273.77      3.33 o
  -2  14   5        8.62        8.69      0.60 o
  -1  14   5      257.30      247.13      3.20 o
   0  14   5      126.17      116.44      1.79 o
   1  14   5       57.72       52.94      1.26 o
   2  14   5      848.75      833.92     13.41 o
   3  14   5       36.04       29.67      1.28 o
   4  14   5      764.66      761.63     11.19 o
   5  14   5       26.13       22.61      1.09 o
   6  14   5       12.56       10.72      0.93 o
  -7  15   5       50.57       50.66      1.31 o
  -6  15   5       27.16       30.85      1.28 o
  -5  15   5       65.53       65.05      1.70 o
  -4  15   5      563.64      550.49      7.14 o
  -3  15   5      174.05      175.96      2.63 o
  -2  15   5        1.47        2.11      0.54 o
  -1  15   5      304.48      309.44      3.82 o
   0  15   5      315.91      313.47      3.78 o
   1  15   5       40.24       43.67      1.67 o
   2  15   5       62.63       58.65      1.51 o
   3  15   5        5.03        4.94      1.11 o
   4  15   5       97.43       96.70      2.35 o
   5  15   5        0.73        0.67      0.65 o
   6  15   5       10.63        8.15      1.22 o
  -7  16   5       20.11       22.10      0.92 o
  -6  16   5        4.17        2.71      0.67 o
  -5  16   5       28.08       29.07      1.15 o
  -4  16   5      104.97      104.22      1.69 o
  -3  16   5       18.15       17.38      0.84 o
  -2  16   5      192.58      191.32      3.48 o
  -1  16   5      280.76      290.51      4.61 o
   0  16   5        0.73        1.46      0.66 o
   1  16   5       14.22       14.25      1.02 o
   2  16   5       37.93       38.88      1.23 o
   3  16   5      741.49      781.09     10.70 o
   4  16   5       14.00       15.66      1.13 o
   5  16   5       31.51       36.51      1.30 o
  -6  17   5       31.82       27.27      1.15 o
  -5  17   5       13.58       15.40      0.92 o
  -4  17   5       21.53       18.89      0.86 o
  -3  17   5       27.10       22.52      0.90 o
  -2  17   5       37.26       32.19      1.61 o
  -1  17   5      649.49      632.10      9.99 o
   0  17   5      203.36      184.78      2.89 o
   1  17   5       44.22       46.83      1.45 o
   2  17   5      160.70      164.66      3.79 o
   3  17   5       65.22       64.53      1.43 o
   4  17   5       29.90       36.04      1.32 o
   5  17   5       42.53       55.90      1.32 o
  -6  18   5       61.26       70.89      1.42 o
  -5  18   5       90.93      100.57      1.88 o
  -4  18   5        0.40        0.26      0.50 o
  -3  18   5      236.74      246.58      3.14 o
  -2  18   5      234.38      218.61      3.65 o
  -1  18   5      500.75      493.73      7.22 o
   0  18   5        9.51       10.00      0.83 o
   1  18   5        6.05        7.62      0.92 o
   2  18   5        1.66        0.64      0.60 o
   3  18   5       22.64       33.29      2.43 o
   4  18   5       86.79       82.70      1.91 o
  -6  19   5       73.88       79.07      1.82 o
  -5  19   5        3.69        3.24      0.72 o
  -4  19   5      194.02      207.66      2.94 o
  -3  19   5       17.62       17.73      0.94 o
  -2  19   5      643.16      683.43      9.77 o
  -1  19   5      149.90      161.81      2.94 o
   0  19   5       14.11       12.74      0.95 o
   1  19   5        8.53        8.12      0.89 o
   2  19   5        4.15        7.18      0.79 o
   3  19   5       39.14       40.15      1.26 o
   4  19   5       27.67       45.10      1.50 o
  -5  20   5       35.04       42.48      1.15 o
  -4  20   5        0.11        0.42      0.45 o
  -3  20   5       99.12      108.28      2.25 o
  -2  20   5      108.81      112.52      2.23 o
  -1  20   5        2.23        2.80      0.83 o
   0  20   5       39.93       35.87      1.26 o
   1  20   5       69.75       70.39      2.38 o
   2  20   5      128.32      136.45      2.42 o
   3  20   5        0.13        0.36      0.49 o
  -4  21   5       37.63       50.47      1.35 o
  -3  21   5       26.98       25.09      1.06 o
  -2  21   5        0.01        0.63      0.68 o
  -1  21   5       97.25      101.46      2.10 o
   0  21   5        7.13        3.96      0.76 o
   1  21   5        0.00        0.50      0.65 o
   2  21   5        0.28        0.09      0.65 o
   3  21   5        8.98        8.78      0.97 o
  -4  22   5        1.37        0.42      0.80 o
  -3  22   5       21.99       28.82      1.34 o
  -2  22   5       33.97       32.43      1.04 o
  -1  22   5       54.26       53.18      1.37 o
   0  22   5       15.45       16.16      0.93 o
   1  22   5       27.73       27.79      1.19 o
   2  22   5       24.81       23.37      1.64 o
  -3  23   5        5.35        9.14      1.09 o
  -2  23   5       60.30       46.67      1.18 o
  -1  23   5       10.04       10.99      0.75 o
   0  23   5       58.64       63.81      1.77 o
   1  23   5        0.05        3.17      1.76 o
  -8   0   6       33.68       36.50      1.35 o
  -6   0   6      800.52      826.57     11.90 o
  -4   0   6      608.06      596.92      6.27 o
  -2   0   6      492.35      488.73      7.82 o
   0   0   6     2480.54     2616.83     41.91 o
   2   0   6       13.55       19.60      0.43 o
   4   0   6       12.99       16.85      1.23 o
   6   0   6      425.39      422.74     10.12 o
  -9   1   6        1.35        2.46      0.40 o
  -8   1   6       16.91       17.60      0.73 o
  -7   1   6      835.50      843.35      9.14 o
  -6   1   6      164.18      166.90      1.99 o
  -5   1   6        6.89        6.71      0.40 o
  -4   1   6       18.19       23.43      0.59 o
  -3   1   6      503.82      514.56      3.98 o
  -2   1   6       74.55       69.41      0.99 o
  -1   1   6      664.56      672.13      6.48 o
   0   1   6     6720.77     6884.10     83.87 o
   1   1   6      199.48      227.18      2.36 o
   2   1   6       49.85       39.88      0.68 o
   3   1   6      135.16      131.48      1.51 o
   4   1   6       32.13       36.81      1.17 o
   5   1   6      400.58      396.63      6.01 o
   6   1   6      481.50      508.87      8.78 o
   7   1   6        6.81        7.18      0.81 o
  -9   2   6       14.02       17.66      0.81 o
  -8   2   6       27.83       25.24      0.86 o
  -7   2   6      864.61      893.82     10.33 o
  -6   2   6      461.57      486.65      4.72 o
  -5   2   6       70.52       82.36      1.00 o
  -4   2   6       38.21       32.56      0.51 o
  -3   2   6      457.05      478.42      2.83 o
  -2   2   6       13.63       11.53      0.32 o
  -1   2   6     1344.66     1384.23     14.28 o
   0   2   6     3149.10     3381.12     52.92 o
   1   2   6      957.10     1000.77      7.02 o
   2   2   6       73.47       81.55      0.75 o
   3   2   6      436.42      457.62      5.80 o
   4   2   6        0.07        0.54      0.42 o
   5   2   6      558.15      541.48      8.56 o
   6   2   6      211.21      215.71      3.99 o
   7   2   6       19.39       20.14      1.08 o
  -9   3   6      117.42      110.58      1.76 o
  -8   3   6       16.22       16.60      0.83 o
  -7   3   6      330.80      340.32      4.17 o
  -6   3   6      962.64      947.01     10.44 o
  -5   3   6       33.82       31.38      0.65 o
  -4   3   6       28.85       25.69      0.45 o
  -3   3   6      596.83      622.12      3.82 o
  -2   3   6      967.62      962.13      6.96 o
  -1   3   6     1176.21     1216.36     10.09 o
   0   3   6     2192.11     2370.91     22.24 o
   1   3   6     1755.09     2016.44     15.09 o
   2   3   6      269.69      231.03      1.53 o
   3   3   6      282.08      279.72      2.69 o
   4   3   6       64.17       72.95      1.55 o
   5   3   6      220.56      227.55      3.84 o
   6   3   6        1.50        2.83      0.83 o
   7   3   6       82.51       90.49      2.15 o
  -9   4   6       52.80       48.35      1.61 o
  -8   4   6       41.05       38.33      0.96 o
  -7   4   6       90.42       99.45      1.66 o
  -6   4   6       40.40       39.86      1.10 o
  -5   4   6       82.53       81.19      1.07 o
  -4   4   6       92.01      113.58      0.98 o
  -3   4   6       31.79       28.73      0.35 o
  -2   4   6      332.27      329.92      2.26 o
  -1   4   6      271.78      248.90      2.07 o
   0   4   6     1757.35     1654.03     13.11 o
   1   4   6      464.12      553.31      3.84 o
   2   4   6      258.97      225.27      1.56 o
   3   4   6      328.07      327.11      3.64 o
   4   4   6       19.59       14.69      0.85 o
   5   4   6      379.59      387.49      6.01 o
   6   4   6       21.42       29.27      1.08 o
   7   4   6      159.59      159.45      3.20 o
  -9   5   6       28.13       32.75      1.42 o
  -8   5   6        1.04        0.36      0.38 o
  -7   5   6        0.49        1.49      0.62 o
  -6   5   6       94.63       96.37      1.61 o
  -5   5   6       43.66       38.41      0.93 o
  -4   5   6      146.91      157.67      1.23 o
  -3   5   6      149.02      183.62      1.20 o
  -2   5   6      699.84      667.44      4.77 o
  -1   5   6        0.14        1.28      0.26 o
   0   5   6        5.24        4.15      0.22 o
   1   5   6     1007.46     1131.37      8.72 o
   2   5   6     1699.20     1717.89     14.20 o
   3   5   6      142.20      132.20      1.87 o
   4   5   6      206.93      194.50      3.04 o
   5   5   6       18.36       20.89      1.15 o
   6   5   6        2.58        2.06      0.70 o
   7   5   6      108.82      100.42      5.13 o
  -9   6   6       75.58       81.53      1.45 o
  -8   6   6        9.68        7.71      0.67 o
  -7   6   6        9.13       11.54      0.80 o
  -6   6   6       69.61       66.48      1.90 o
  -5   6   6      101.73      103.10      1.55 o
  -4   6   6      696.64      682.00      5.09 o
  -3   6   6      160.37      154.74      1.09 o
  -2   6   6       79.10       83.93      0.89 o
  -1   6   6      509.92      571.38      5.18 o
   0   6   6     1934.00     2137.15     19.92 o
   1   6   6     1567.39     1713.63     14.46 o
   2   6   6       14.78       14.71      0.58 o
   3   6   6       74.78       79.93      1.36 o
   4   6   6      484.79      468.15      8.03 o
   5   6   6        0.67        1.19      0.56 o
   6   6   6      212.69      214.54      3.48 o
   7   6   6       13.98       13.68      1.33 o
  -9   7   6       36.56       38.22      0.98 o
  -8   7   6        4.64        4.12      0.66 o
  -7   7   6      708.24      672.51      7.21 o
  -6   7   6        1.05        1.06      0.60 o
  -5   7   6      191.66      185.09      2.41 o
  -4   7   6       39.81       43.08      0.83 o
  -3   7   6      571.72      596.16      4.64 o
  -2   7   6        1.37        5.39      0.41 o
  -1   7   6       60.51       69.62      0.69 o
   0   7   6       19.40       20.69      0.44 o
   1   7   6      344.04      341.34      2.59 o
   2   7   6       53.33       45.12      0.85 o
   3   7   6     1144.47     1161.72     14.29 o
   4   7   6        3.16        2.53      0.81 o
   5   7   6       24.83       25.27      1.22 o
   6   7   6        6.07        7.02      1.11 o
   7   7   6        2.59        6.31      2.18 o
  -8   8   6        4.36        4.74      0.54 o
  -7   8   6        1.25        1.72      0.57 o
  -6   8   6      155.10      155.41      2.20 o
  -5   8   6        0.63        0.91      0.55 o
  -4   8   6      535.94      538.27      4.91 o
  -3   8   6      146.65      145.88      1.24 o
  -2   8   6      218.11      210.91      1.79 o
  -1   8   6       69.20       70.92      0.72 o
   0   8   6      556.76      633.84      4.45 o
   1   8   6       47.43       39.97      0.69 o
   2   8   6        0.07        1.45      0.49 o
   3   8   6        0.26       -0.05      0.48 o
   4   8   6        0.54        1.04      0.77 o
   5   8   6      149.21      150.57      3.06 o
   6   8   6       24.58       25.27      1.35 o
   7   8   6       55.43       58.10      1.75 o
  -8   9   6       11.60       10.75      0.64 o
  -7   9   6      152.67      127.47      1.98 o
  -6   9   6      107.47      103.44      1.65 o
  -5   9   6       14.19       16.76      0.83 o
  -4   9   6      823.29      792.19      9.75 o
  -3   9   6      119.14      109.24      1.02 o
  -2   9   6        2.01        5.53      0.29 o
  -1   9   6       94.15      109.51      0.92 o
   0   9   6      303.74      332.78      2.38 o
   1   9   6       29.63       34.19      0.68 o
   2   9   6       44.87       50.93      1.17 o
   3   9   6        7.22        7.72      0.68 o
   4   9   6      380.40      367.30      6.02 o
   5   9   6      141.02      131.30      2.73 o
   6   9   6       38.48       34.18      1.40 o
  -8  10   6       64.02       73.61      1.31 o
  -7  10   6       53.92       46.87      1.19 o
  -6  10   6      137.63      124.99      2.14 o
  -5  10   6      274.20      269.58      3.42 o
  -4  10   6      267.43      257.84      3.46 o
  -3  10   6       20.78       27.89      1.02 o
  -2  10   6      144.07      158.25      1.22 o
  -1  10   6      162.73      150.37      1.89 o
   0  10   6      292.26      296.37      2.44 o
   1  10   6        6.45        2.83      0.56 o
   2  10   6       27.26       31.01      1.03 o
   3  10   6      318.96      325.73      4.19 o
   4  10   6      241.58      222.49      3.70 o
   5  10   6        9.13        9.47      1.11 o
   6  10   6        4.80        2.63      0.80 o
  -8  11   6       41.71       36.89      0.94 o
  -7  11   6      178.11      167.62      2.29 o
  -6  11   6       12.59       15.61      0.85 o
  -5  11   6        8.64       10.20      0.89 o
  -4  11   6       75.97       83.79      1.64 o
  -3  11   6      484.77      498.18      5.20 o
  -2  11   6      206.28      186.56      1.71 o
  -1  11   6        0.05        0.74      0.29 o
   0  11   6       17.73       20.65      0.63 o
   1  11   6       95.18       96.68      2.02 o
   2  11   6        0.85        2.32      0.73 o
   3  11   6        3.76        3.04      0.65 o
   4  11   6        0.07        0.50      0.66 o
   5  11   6       62.91       56.58      1.78 o
   6  11   6       11.10        9.00      1.15 o
  -8  12   6       23.22       15.57      0.79 o
  -7  12   6       53.17       45.42      1.26 o
  -6  12   6       21.54       20.34      0.91 o
  -5  12   6        4.88        5.76      0.75 o
  -4  12   6      199.13      195.30      2.79 o
  -3  12   6       61.92       58.82      1.08 o
  -2  12   6        0.69        1.19      0.34 o
  -1  12   6      670.40      683.11      9.59 o
   0  12   6      985.39      987.14     11.39 o
   1  12   6      246.58      242.06      4.93 o
   2  12   6       17.95       18.92      1.57 o
   3  12   6       17.50       20.05      0.96 o
   4  12   6      131.76      113.25      2.32 o
   5  12   6       66.06       60.90      1.82 o
   6  12   6       46.15       46.82      1.56 o
  -8  13   6      125.58      127.36      2.27 o
  -7  13   6       57.35       51.74      1.37 o
  -6  13   6       62.88       52.43      1.77 o
  -5  13   6       95.29       92.75      1.66 o
  -4  13   6     1098.83     1070.15     14.92 o
  -3  13   6       47.73       48.33      1.09 o
  -2  13   6       41.90       40.46      0.95 o
  -1  13   6       48.67       51.56      1.34 o
   0  13   6      699.26      707.57      8.04 o
   1  13   6      346.95      355.00      4.55 o
   2  13   6     1715.98     1765.69     23.91 o
   3  13   6       72.91       68.64      1.66 o
   4  13   6      239.67      221.35      3.62 o
   5  13   6        2.00        1.51      0.89 o
   6  13   6       29.30       31.91      1.23 o
  -7  14   6        0.99        0.76      0.60 o
  -6  14   6       69.88       66.82      2.39 o
  -5  14   6      136.50      141.24      2.29 o
  -4  14   6      599.39      585.59      7.00 o
  -3  14   6      396.67      372.40      4.00 o
  -2  14   6      123.61      121.54      1.86 o
  -1  14   6       54.85       56.13      1.71 o
   0  14   6       10.57       10.57      0.94 o
   1  14   6        0.08        2.86      1.24 o
   2  14   6      237.52      230.76      3.74 o
   3  14   6      243.97      232.06      3.27 o
   4  14   6        8.63        4.18      0.73 o
   5  14   6        0.07        0.28      0.50 o
  -7  15   6        4.77        7.55      0.78 o
  -6  15   6       13.25       14.84      0.96 o
  -5  15   6       71.38       71.52      1.56 o
  -4  15   6      239.71      235.87      3.44 o
  -3  15   6      187.17      199.38      2.73 o
  -2  15   6      192.22      193.59      2.89 o
  -1  15   6        5.34        7.19      0.74 o
   0  15   6       18.08       21.34      0.99 o
   1  15   6       71.11       61.53      1.48 o
   2  15   6        1.11        1.14      0.63 o
   3  15   6      164.38      157.78      2.74 o
   4  15   6        8.97        6.37      0.79 o
   5  15   6        9.60        9.95      0.76 o
  -7  16   6       20.78       19.02      0.84 o
  -6  16   6        5.77        5.71      0.75 o
  -5  16   6      189.17      191.55      2.69 o
  -4  16   6       34.57       32.75      0.98 o
  -3  16   6      595.71      585.50      9.70 o
  -2  16   6      970.57      982.44     16.38 o
  -1  16   6      222.28      209.46      4.41 o
   0  16   6        0.05        0.27      0.63 o
   1  16   6       45.01       46.30      1.46 o
   2  16   6       29.85       32.84      1.34 o
   3  16   6        6.54        9.60      0.79 o
   4  16   6      239.73      247.72      3.74 o
   5  16   6       39.13       58.25      1.79 o
  -6  17   6        1.76        3.00      0.63 o
  -5  17   6       79.51       76.65      1.65 o
  -4  17   6       43.50       40.97      1.12 o
  -3  17   6        2.01        1.03      0.59 o
  -2  17   6      894.67      867.79     14.90 o
  -1  17   6       22.86       17.55      1.13 o
   0  17   6      173.11      170.18      3.06 o
   1  17   6       46.74       51.93      1.41 o
   2  17   6       50.85       46.24      1.38 o
   3  17   6       60.98       73.58      2.01 o
   4  17   6       49.46       58.90      1.56 o
  -6  18   6       26.38       28.80      1.03 o
  -5  18   6        9.73       10.73      0.74 o
  -4  18   6      213.70      209.11      2.81 o
  -3  18   6      316.10      296.50      4.56 o
  -2  18   6       61.11       78.28      2.19 o
  -1  18   6       73.73       76.08      1.99 o
   0  18   6       17.62       19.60      1.17 o
   1  18   6       53.71       53.05      2.20 o
   2  18   6       66.66       55.61      1.67 o
   3  18   6        1.20        0.58      0.59 o
   4  18   6       42.32       43.93      1.38 o
  -5  19   6       36.57       39.45      1.33 o
  -4  19   6       17.39       12.15      1.18 o
  -3  19   6        4.47        8.18      0.83 o
  -2  19   6      591.29      588.56      8.37 o
  -1  19   6        0.20        0.29      0.70 o
   0  19   6        1.85        1.79      0.79 o
   1  19   6       38.30       34.11      1.36 o
   2  19   6        5.83        5.42      1.10 o
   3  19   6        1.19        0.77      0.47 o
   4  19   6        5.11        3.54      0.97 o
  -5  20   6       21.78       23.77      0.90 o
  -4  20   6        3.77        3.94      0.87 o
  -3  20   6       18.20       13.98      0.84 o
  -2  20   6        0.51        0.59      0.66 o
  -1  20   6        5.32        4.15      0.75 o
   0  20   6       77.91       80.90      2.06 o
   1  20   6      140.92      146.55      2.79 o
   2  20   6       27.44       38.41      4.03 o
   3  20   6        5.32        3.38      1.09 o
  -4  21   6        0.33        0.90      0.73 o
  -3  21   6       33.30       46.11      1.77 o
  -2  21   6       81.49       81.41      1.72 o
  -1  21   6      104.50      105.99      2.14 o
   0  21   6        0.98        1.23      0.74 o
   1  21   6        8.00        8.53      0.85 o
   2  21   6       16.24       24.08      1.16 o
  -3  22   6       33.56       28.38      1.10 o
  -2  22   6        1.17        0.79      0.54 o
  -1  22   6        6.80        2.16      0.56 o
   0  22   6        0.51        0.96      0.86 o
   1  22   6       16.21       13.64      1.09 o
  -2  23   6        5.02        1.61      0.73 o
  -1  23   6        0.01        3.40      2.10 o
   0  23   6       23.06       24.09      1.43 o
  -9   0   7       90.52       99.67      2.66 o
  -7   0   7      248.75      220.98      4.29 o
  -5   0   7        7.28        5.05      0.92 o
  -3   0   7       27.43       19.37      0.64 o
  -1   0   7     1203.60     1323.36     14.48 o
   1   0   7      677.01      696.97     13.26 o
   3   0   7      783.09      724.11     17.49 o
   5   0   7     1434.12     1464.81     30.64 o
  -9   1   7       53.50       61.56      2.06 o
  -8   1   7      103.26       93.94      1.87 o
  -7   1   7     1565.20     1592.77     20.30 o
  -6   1   7     1296.78     1259.35     14.52 o
  -5   1   7       49.53       44.57      1.01 o
  -4   1   7      244.74      238.83      2.00 o
  -3   1   7       14.37       17.17      0.41 o
  -2   1   7        9.97        8.70      0.60 o
  -1   1   7     3431.27     3471.46     43.71 o
   0   1   7        0.57        1.27      0.43 o
   1   1   7      613.32      600.42      5.17 o
   2   1   7      122.28      119.79      1.37 o
   3   1   7      545.67      536.02      6.50 o
   4   1   7      260.84      255.92      4.21 o
   5   1   7       57.98       55.56      1.65 o
   6   1   7       27.36       27.03      1.47 o
  -9   2   7        3.05        4.05      1.22 o
  -8   2   7      204.80      188.58      2.65 o
  -7   2   7      568.18      566.61      7.45 o
  -6   2   7      445.12      440.15      5.01 o
  -5   2   7       42.63       48.34      1.09 o
  -4   2   7     1049.00     1108.65      8.24 o
  -3   2   7      286.22      268.57      2.00 o
  -2   2   7        3.03        5.52      0.27 o
  -1   2   7      460.09      456.57      3.99 o
   0   2   7      323.06      342.10      4.91 o
   1   2   7      199.42      172.90      1.74 o
   2   2   7       13.89       17.50      1.00 o
   3   2   7      393.07      395.37      4.07 o
   4   2   7      165.50      170.26      4.09 o
   5   2   7      892.15      884.09     18.23 o
   6   2   7        0.22        1.26      0.77 o
  -9   3   7        6.14        6.44      0.88 o
  -8   3   7      187.37      178.75      2.41 o
  -7   3   7      904.44      879.36     10.29 o
  -6   3   7      112.21      100.18      1.86 o
  -5   3   7        0.13        0.42      0.42 o
  -4   3   7       47.65       54.45      0.77 o
  -3   3   7      630.48      642.22      3.95 o
  -2   3   7        9.65       12.69      0.30 o
  -1   3   7      992.43      994.17     10.91 o
   0   3   7      428.77      395.89      3.29 o
   1   3   7        4.71        7.56      0.33 o
   2   3   7      186.53      183.98      1.77 o
   3   3   7        3.91        4.10      0.49 o
   4   3   7      286.77      290.06      6.44 o
   5   3   7      748.99      763.59     16.02 o
   6   3   7       11.73       12.51      1.04 o
   7   3   7       94.51      100.52      3.67 o
  -9   4   7       24.24       21.66      0.84 o
  -8   4   7      107.82       92.45      1.50 o
  -7   4   7      673.57      622.04      7.20 o
  -6   4   7      577.83      579.70      6.14 o
  -5   4   7       55.40       51.11      0.87 o
  -4   4   7      163.54      168.85      1.80 o
  -3   4   7      149.69      143.94      0.95 o
  -2   4   7       90.69       97.96      0.82 o
  -1   4   7      802.01      824.84      7.31 o
   0   4   7     1006.26     1014.51      8.22 o
   1   4   7       61.59       74.55      0.81 o
   2   4   7      205.48      208.99      2.18 o
   3   4   7       10.61       11.71      0.68 o
   4   4   7      968.03      953.57     14.80 o
   5   4   7       95.58       97.02      2.80 o
   6   4   7        1.84        1.70      0.80 o
   7   4   7      194.58      206.95      6.64 o
  -9   5   7       42.02       50.61      1.08 o
  -8   5   7      215.85      215.50      2.60 o
  -7   5   7       28.28       26.29      1.04 o
  -6   5   7      278.12      259.91      3.12 o
  -5   5   7      116.82      111.51      1.54 o
  -4   5   7      255.43      270.70      2.24 o
  -3   5   7      176.94      168.80      1.17 o
  -2   5   7       81.81      106.54      1.60 o
  -1   5   7      601.48      637.97      3.96 o
   0   5   7      385.26      434.55      3.51 o
   1   5   7       73.67       79.83      0.85 o
   2   5   7      204.90      208.61      2.09 o
   3   5   7       71.53       74.27      1.42 o
   4   5   7      146.01      138.35      2.60 o
   5   5   7       46.94       39.26      1.43 o
   6   5   7        4.03        3.20      0.96 o
   7   5   7       18.88       20.13      1.90 o
  -9   6   7       30.56       43.59      2.40 o
  -8   6   7       10.17       10.80      0.69 o
  -7   6   7        8.60       10.67      0.79 o
  -6   6   7      112.24      106.25      1.73 o
  -5   6   7        0.00        2.01      0.73 o
  -4   6   7      231.80      213.39      1.93 o
  -3   6   7       92.53       85.18      0.73 o
  -2   6   7      328.82      348.84      2.26 o
  -1   6   7     1080.90     1083.05      7.38 o
   0   6   7       68.82       77.25      1.49 o
   1   6   7      717.41      715.29      6.33 o
   2   6   7       15.59       16.89      0.79 o
   3   6   7       88.43       95.21      1.66 o
   4   6   7      103.83      102.20      2.18 o
   5   6   7        0.63        2.11      0.89 o
   6   6   7      106.14      100.47      2.63 o
  -9   7   7        1.94        0.50      0.56 o
  -8   7   7        4.76        3.77      0.49 o
  -7   7   7       69.54       63.26      1.38 o
  -6   7   7      314.16      308.37      3.83 o
  -5   7   7      329.85      322.84      3.99 o
  -4   7   7      563.39      568.41      5.04 o
  -3   7   7      454.51      473.45      3.41 o
  -2   7   7      639.08      677.45      4.65 o
  -1   7   7     1611.43     1728.14     13.65 o
   0   7   7       11.44       12.41      0.42 o
   1   7   7      440.97      428.10      3.61 o
   2   7   7       33.92       28.65      0.84 o
   3   7   7       57.35       52.57      1.32 o
   4   7   7      226.03      223.40      4.02 o
   5   7   7       52.82       46.41      1.54 o
   6   7   7      142.58      137.59      2.82 o
  -8   8   7        5.26        5.35      0.63 o
  -7   8   7        5.75        4.87      0.85 o
  -6   8   7        8.53        9.31      0.89 o
  -5   8   7        3.90        4.61      0.71 o
  -4   8   7      199.25      189.10      2.22 o
  -3   8   7      292.18      283.05      2.08 o
  -2   8   7     3124.97     3353.88     28.81 o
  -1   8   7       28.95       34.33      0.51 o
   0   8   7      411.61      405.72      3.44 o
   1   8   7      120.12      118.78      1.73 o
   2   8   7      448.15      442.33      5.32 o
   3   8   7       48.00       48.18      1.40 o
   4   8   7      144.60      145.19      2.89 o
   5   8   7       79.09       69.06      1.74 o
   6   8   7      128.80      132.81      3.22 o
  -8   9   7       53.69       50.86      1.12 o
  -7   9   7       23.90       23.78      1.27 o
  -6   9   7      253.49      237.04      3.54 o
  -5   9   7       39.98       38.29      1.27 o
  -4   9   7      164.51      158.25      2.43 o
  -3   9   7       41.07       43.66      0.69 o
  -2   9   7      814.99      784.84      5.57 o
  -1   9   7       45.10       48.40      0.78 o
   0   9   7      642.11      633.14      7.66 o
   1   9   7      321.64      298.98      3.56 o
   2   9   7       19.93       23.80      1.04 o
   3   9   7      133.62      131.23      2.12 o
   4   9   7       29.32       29.02      1.39 o
   5   9   7       56.25       51.22      1.55 o
   6   9   7       36.88       37.54      1.36 o
  -8  10   7        1.09        0.56      0.36 o
  -7  10   7       25.49       22.63      1.06 o
  -6  10   7       88.77       86.16      1.74 o
  -5  10   7       32.16       33.13      1.17 o
  -4  10   7        0.15        2.00      0.61 o
  -3  10   7      140.09      142.57      1.66 o
  -2  10   7      971.40      940.09      7.66 o
  -1  10   7       90.89      109.15      1.15 o
   0  10   7     2374.61     2467.57     30.34 o
   1  10   7      381.32      350.54      4.71 o
   2  10   7       86.87       86.34      1.73 o
   3  10   7      124.29      128.23      2.23 o
   4  10   7      106.19      109.94      2.48 o
   5  10   7        6.59        5.84      0.85 o
   6  10   7       20.16       22.74      1.20 o
  -8  11   7       23.18       23.43      0.80 o
  -7  11   7      274.51      248.29      4.73 o
  -6  11   7        0.88        1.56      0.61 o
  -5  11   7      186.94      177.98      2.68 o
  -4  11   7      195.62      188.43      2.78 o
  -3  11   7      669.54      635.13      6.65 o
  -2  11   7        0.18        1.17      0.45 o
  -1  11   7       10.55       11.55      0.52 o
   0  11   7      216.37      200.22      2.62 o
   1  11   7     1262.03     1232.35     15.65 o
   2  11   7      179.29      176.65      2.68 o
   3  11   7        3.49        2.60      0.72 o
   4  11   7       76.44       71.19      2.17 o
   5  11   7        1.46        2.48      0.80 o
   6  11   7        0.88        0.37      0.58 o
  -8  12   7       93.88       90.34      1.77 o
  -7  12   7       12.06       13.03      0.81 o
  -6  12   7       29.82       23.22      1.00 o
  -5  12   7      221.94      217.15      3.18 o
  -4  12   7      308.19      290.61      3.91 o
  -3  12   7      120.52      122.36      1.79 o
  -2  12   7       52.83       57.46      1.04 o
  -1  12   7      154.09      145.34      2.30 o
   0  12   7      965.65      953.77     11.09 o
   1  12   7      751.51      737.38      9.23 o
   2  12   7      357.06      351.27      4.69 o
   3  12   7      763.89      754.46      9.56 o
   4  12   7       38.65       36.34      1.73 o
   5  12   7        0.01        0.11      0.72 o
   6  12   7       37.41       47.98      2.27 o
  -7  13   7       10.00       12.48      0.90 o
  -6  13   7      190.64      188.45      2.67 o
  -5  13   7        2.05        1.62      0.60 o
  -4  13   7       94.10       86.11      1.87 o
  -3  13   7      387.60      393.07      7.69 o
  -2  13   7      128.45      128.62      2.03 o
  -1  13   7       42.62       34.19      1.30 o
   0  13   7      293.50      265.05      3.49 o
   1  13   7     1485.77     1525.98     20.14 o
   2  13   7        8.12        8.01      0.90 o
   3  13   7       26.22       29.37      1.10 o
   4  13   7       46.59       50.62      1.63 o
   5  13   7        7.77        9.23      0.98 o
  -7  14   7       15.37       16.84      0.89 o
  -6  14   7        0.33        1.12      0.58 o
  -5  14   7      118.29      112.78      1.95 o
  -4  14   7       84.93       84.02      1.65 o
  -3  14   7      343.72      353.08      4.29 o
  -2  14   7        2.53        2.44      0.69 o
  -1  14   7        8.50        6.38      0.85 o
   0  14   7       66.63       58.00      1.53 o
   1  14   7      821.22      845.67     10.67 o
   2  14   7        1.03        1.38      0.71 o
   3  14   7      140.24      143.18      2.27 o
   4  14   7        2.17        2.28      0.63 o
   5  14   7        4.55        3.51      0.79 o
  -7  15   7       10.45       11.90      0.84 o
  -6  15   7        1.19        0.65      0.50 o
  -5  15   7        2.11        2.88      0.67 o
  -4  15   7       12.03       12.89      0.78 o
  -3  15   7      526.10      510.23      6.28 o
  -2  15   7      223.48      220.11      3.97 o
  -1  15   7       54.16       63.12      1.76 o
   0  15   7      249.45      254.33      3.92 o
   1  15   7       77.39       72.89      1.81 o
   2  15   7       20.49       26.23      1.19 o
   3  15   7       31.73       27.53      1.50 o
   4  15   7        0.04        0.54      0.52 o
   5  15   7       18.24       23.60      1.09 o
  -7  16   7        0.05        0.25      0.51 o
  -6  16   7        1.53        1.65      0.60 o
  -5  16   7       48.63       49.63      1.23 o
  -4  16   7      203.49      207.09      4.32 o
  -3  16   7       22.97       23.18      1.10 o
  -2  16   7        7.52        8.87      0.89 o
  -1  16   7       73.82       74.14      1.93 o
   0  16   7       28.20       30.42      1.23 o
   1  16   7      261.10      249.31      4.95 o
   2  16   7        1.80        1.65      0.64 o
   3  16   7      123.58      122.71      2.00 o
   4  16   7       56.25       53.40      3.11 o
  -6  17   7        2.74        3.63      1.76 o
  -5  17   7       89.47       91.94      1.59 o
  -4  17   7      392.66      409.69      5.07 o
  -3  17   7      739.75      743.31     10.73 o
  -2  17   7       16.34       18.96      2.40 o
  -1  17   7        3.73        2.09      0.74 o
   0  17   7        5.34        3.17      0.83 o
   1  17   7       35.63       36.88      1.43 o
   2  17   7      108.84      115.16      5.26 o
   3  17   7        3.22        3.37      0.73 o
   4  17   7        0.58        0.60      0.52 o
  -6  18   7       16.92       17.44      0.92 o
  -5  18   7       84.41       82.99      1.57 o
  -4  18   7      235.63      224.56      2.95 o
  -3  18   7      782.48      804.10     11.13 o
  -2  18   7        0.18       -0.97      0.97 o
  -1  18   7       11.26       22.57      7.07 o
   0  18   7        1.17        1.65      0.86 o
   1  18   7       10.05       13.36      1.81 o
   2  18   7       24.37       31.33      1.29 o
   3  18   7       14.14       17.13      0.81 o
   4  18   7      102.15      122.92      3.68 o
  -5  19   7        3.70        2.21      0.65 o
  -4  19   7       20.79       21.99      0.90 o
  -3  19   7      623.23      650.23     10.68 o
  -2  19   7      178.99      174.66      2.98 o
  -1  19   7       29.86       35.83      3.33 o
   0  19   7       22.24       17.65      1.15 o
   1  19   7       27.24       30.62      1.35 o
   2  19   7       64.76       72.32      1.57 o
   3  19   7        4.80        6.44      1.09 o
  -5  20   7        0.60        0.92      0.67 o
  -4  20   7      110.18      113.36      2.30 o
  -3  20   7       51.45       53.57      1.39 o
  -2  20   7        0.35        2.01      0.62 o
  -1  20   7       20.10       19.64      1.24 o
   0  20   7       17.90       17.84      0.99 o
   1  20   7       38.88       42.92      1.71 o
   2  20   7        3.78        8.23      1.34 o
  -4  21   7       12.09       12.91      1.01 o
  -3  21   7        8.54        8.44      1.03 o
  -2  21   7        0.74        0.66      0.50 o
  -1  21   7        7.13        4.06      0.95 o
   0  21   7       10.99       13.82      1.06 o
   1  21   7        9.69       11.34      1.14 o
   2  21   7       85.01      112.09      3.29 o
  -3  22   7       27.04       27.54      1.47 o
  -2  22   7        9.61       12.03      0.82 o
  -1  22   7       12.98        9.88      0.85 o
   0  22   7        0.24        0.80      0.72 o
   1  22   7        7.59       15.61      1.06 o
  -8   0   8        4.65        4.44      1.25 o
  -6   0   8     1126.89     1113.08     17.89 o
  -4   0   8     1334.29     1382.11     19.76 o
  -2   0   8      147.06      181.42      1.83 o
   0   0   8     2263.00     2181.39     31.08 o
   2   0   8       17.71       18.92      0.98 o
   4   0   8       79.84       78.47      2.71 o
  -9   1   8       36.54       38.57      1.02 o
  -8   1   8       22.55       22.29      1.11 o
  -7   1   8        1.35        0.39      0.54 o
  -6   1   8        1.75        6.34      1.63 o
  -5   1   8      205.36      203.43      2.42 o
  -4   1   8        0.17        1.47      0.44 o
  -3   1   8       38.50       45.91      0.66 o
  -2   1   8       42.40       38.56      0.59 o
  -1   1   8      411.24      455.41      3.92 o
   0   1   8      606.84      622.29      6.44 o
   1   1   8      125.43      128.96      1.61 o
   2   1   8        5.71        7.07      1.17 o
   3   1   8       78.28       72.65      1.82 o
   4   1   8        0.84        1.21      0.86 o
   5   1   8        4.72        4.88      1.03 o
   6   1   8      259.75      269.11      8.30 o
  -9   2   8       36.91       38.55      1.00 o
  -8   2   8        0.27        2.75      1.01 o
  -7   2   8       28.09       28.36      1.18 o
  -6   2   8       33.32       29.64      0.96 o
  -5   2   8      109.21      105.38      1.43 o
  -4   2   8      315.23      349.86      3.26 o
  -3   2   8      259.83      288.71      2.44 o
  -2   2   8      566.96      598.67      4.26 o
  -1   2   8      895.98      989.81     10.68 o
   0   2   8     2267.84     2326.20     31.24 o
   1   2   8       45.87       39.66      1.02 o
   2   2   8        8.23       12.81      0.74 o
   3   2   8      175.83      161.68      2.65 o
   4   2   8      141.27      125.96      5.47 o
   5   2   8        1.13        0.63      0.91 o
   6   2   8       77.20       80.29      3.40 o
  -9   3   8        5.09        5.84      0.74 o
  -8   3   8       82.17       80.66      1.46 o
  -7   3   8      298.00      289.25      3.81 o
  -6   3   8        1.01        2.38      0.58 o
  -5   3   8       71.46       71.10      1.18 o
  -4   3   8      270.53      278.65      3.57 o
  -3   3   8       65.41       60.56      0.66 o
  -2   3   8      476.67      562.27      4.32 o
  -1   3   8      476.66      493.15      4.02 o
   0   3   8     1175.99     1181.78     14.26 o
   1   3   8      144.01      145.36      1.63 o
   2   3   8       57.42       57.77      1.49 o
   3   3   8        6.71        6.71      0.87 o
   4   3   8       88.81       83.22      3.34 o
   5   3   8       63.73       67.37      2.65 o
   6   3   8       22.34       23.65      2.18 o
  -9   4   8        0.55        0.44      0.45 o
  -8   4   8        5.02        4.23      0.63 o
  -7   4   8      116.66      110.63      1.90 o
  -6   4   8      236.42      225.30      2.99 o
  -5   4   8       86.51       85.83      1.39 o
  -4   4   8       13.66       15.57      1.01 o
  -3   4   8      172.58      165.41      1.24 o
  -2   4   8      669.97      680.53      5.70 o
  -1   4   8       98.92      103.38      1.33 o
   0   4   8      668.29      629.34      5.53 o
   1   4   8       57.14       48.89      0.94 o
   2   4   8        6.81        4.33      0.59 o
   3   4   8      823.68      846.23     13.80 o
   4   4   8        6.64        5.46      1.57 o
   5   4   8        0.00       -0.26      1.19 o
   6   4   8      154.47      153.98      5.82 o
  -9   5   8        5.82        2.44      0.61 o
  -8   5   8       11.62       10.55      0.68 o
  -7   5   8       16.10       15.28      1.46 o
  -6   5   8       28.07       31.28      1.04 o
  -5   5   8       45.37       45.85      1.02 o
  -4   5   8        6.45        6.85      0.54 o
  -3   5   8       11.00       13.64      0.39 o
  -2   5   8      431.79      438.19      3.44 o
  -1   5   8      216.27      232.64      2.85 o
   0   5   8     1174.24     1162.45     12.62 o
   1   5   8       22.44       26.10      0.67 o
   2   5   8       58.59       49.84      1.52 o
   3   5   8       10.70       11.32      1.16 o
   4   5   8        9.54       10.65      1.37 o
   5   5   8      267.28      267.97      7.15 o
   6   5   8       46.37       38.74     23.93 o
  -9   6   8        6.07        5.67      0.81 o
  -8   6   8       12.74       11.95      0.72 o
  -7   6   8      570.47      545.38      6.31 o
  -6   6   8      125.91      124.19      2.12 o
  -5   6   8        2.98        3.21      0.59 o
  -4   6   8        2.20        2.26      0.43 o
  -3   6   8      978.69     1038.86      8.71 o
  -2   6   8        6.52       11.50      0.38 o
  -1   6   8        6.39       11.42      0.66 o
   0   6   8      434.19      402.42      3.35 o
   1   6   8       29.56       31.14      0.79 o
   2   6   8       86.73       76.73      1.83 o
   3   6   8        6.24        6.10      0.80 o
   4   6   8       10.13        8.63      1.40 o
   5   6   8        1.56        2.75      1.39 o
   6   6   8       14.22       12.49      4.09 o
  -8   7   8      109.62       99.82      1.50 o
  -7   7   8      373.84      363.97      4.68 o
  -6   7   8      639.36      622.26      7.45 o
  -5   7   8       26.06       27.13      1.00 o
  -4   7   8      204.96      214.75      3.02 o
  -3   7   8      444.71      410.85      3.78 o
  -2   7   8        9.61       10.41      0.38 o
  -1   7   8      182.34      193.69      1.72 o
   0   7   8       44.89       43.54      0.91 o
   1   7   8      367.36      362.03      4.92 o
   2   7   8       26.78       27.06      1.08 o
   3   7   8        2.82        4.20      0.63 o
   4   7   8       10.81       10.87      0.92 o
   5   7   8      221.62      210.09      4.62 o
   6   7   8       83.96       81.86      2.78 o
  -8   8   8        0.91        0.41      0.52 o
  -7   8   8       81.18       77.14      1.64 o
  -6   8   8      110.80      108.06      2.45 o
  -5   8   8       96.34       93.85      1.93 o
  -4   8   8       26.59       31.06      1.15 o
  -3   8   8       58.64       59.15      0.89 o
  -2   8   8      245.22      261.49      2.10 o
  -1   8   8      694.55      733.53      6.66 o
   0   8   8      206.60      195.79      2.12 o
   1   8   8       16.92       16.62      0.85 o
   2   8   8      143.06      140.17      2.09 o
   3   8   8      518.69      511.14      6.94 o
   4   8   8      141.65      132.57      2.73 o
   5   8   8       20.02       17.35      0.98 o
   6   8   8        0.11       -0.16      0.87 o
  -8   9   8        3.95        3.35      0.60 o
  -7   9   8       37.37       37.67      1.44 o
  -6   9   8       11.28        8.99      0.87 o
  -5   9   8       38.26       42.82      1.26 o
  -4   9   8      165.45      163.88      2.33 o
  -3   9   8      744.77      749.53     12.81 o
  -2   9   8       26.55       27.63      0.67 o
  -1   9   8        4.14        4.88      0.41 o
   0   9   8      121.90      124.60      1.89 o
   1   9   8       36.37       41.07      1.12 o
   2   9   8        6.43        6.81      0.75 o
   3   9   8       32.63       27.65      1.06 o
   4   9   8       29.90       33.40      1.49 o
   5   9   8       37.68       35.50      1.34 o
   6   9   8       58.96       63.94      2.48 o
  -8  10   8       13.10       10.85      0.88 o
  -7  10   8       25.48       26.08      1.06 o
  -6  10   8      200.66      193.15      3.54 o
  -5  10   8        2.80        3.28      0.68 o
  -4  10   8      476.11      471.65      5.68 o
  -3  10   8      348.15      339.77      6.17 o
  -2  10   8       19.30       21.48      0.63 o
  -1  10   8      285.66      289.61      3.41 o
   0  10   8      513.28      528.42      6.50 o
   1  10   8      200.37      194.61      2.94 o
   2  10   8        0.60        5.43      1.61 o
   3  10   8       18.11       24.80      1.06 o
   4  10   8        2.80        3.21      0.91 o
   5  10   8        0.07        0.16      0.61 o
  -8  11   8        0.27        0.24      0.48 o
  -7  11   8       11.92       14.54      0.86 o
  -6  11   8       62.69       56.25      1.42 o
  -5  11   8        0.76        1.17      0.67 o
  -4  11   8      113.27      115.11      1.91 o
  -3  11   8       94.86       95.30      1.39 o
  -2  11   8        2.55        4.61      0.52 o
  -1  11   8        0.83        1.30      0.53 o
   0  11   8       10.68       11.73      0.97 o
   1  11   8       29.05       33.74      1.14 o
   2  11   8        4.36        4.78      0.73 o
   3  11   8      626.17      610.97      7.56 o
   4  11   8        8.96        8.81      1.05 o
   5  11   8        2.26        1.23      0.76 o
  -8  12   8        2.35        0.95      0.59 o
  -7  12   8        4.06        3.38      0.68 o
  -6  12   8        2.70        4.24      0.68 o
  -5  12   8      128.87      118.21      2.05 o
  -4  12   8       46.15       48.01      1.32 o
  -3  12   8      281.83      270.89      3.19 o
  -2  12   8       32.94       31.27      0.85 o
  -1  12   8        4.37        5.27      0.66 o
   0  12   8      261.57      269.12      4.85 o
   1  12   8      120.37      112.12      2.09 o
   2  12   8     1358.70     1286.49     16.94 o
   3  12   8       84.12       72.74      1.50 o
   4  12   8       62.11       61.04      1.92 o
   5  12   8        5.01        2.93      0.93 o
  -7  13   8        0.52        1.31      0.44 o
  -6  13   8       24.60       24.35      0.99 o
  -5  13   8        5.15        6.68      0.79 o
  -4  13   8      133.71      124.27      1.98 o
  -3  13   8      113.31      105.36      1.97 o
  -2  13   8      489.31      469.21      6.16 o
  -1  13   8       33.87       33.60      1.38 o
   0  13   8       21.02       18.63      1.12 o
   1  13   8       37.69       33.42      1.27 o
   2  13   8        3.98        0.98      0.66 o
   3  13   8        3.92        7.73      0.76 o
   4  13   8      145.23      141.22      5.73 o
   5  13   8       25.89       21.78      2.87 o
  -7  14   8       33.17       31.07      1.09 o
  -6  14   8        5.29        6.13      0.68 o
  -5  14   8        5.02        5.25      0.66 o
  -4  14   8      208.41      202.23      3.12 o
  -3  14   8       22.67       21.25      1.21 o
  -2  14   8      221.71      222.57      5.17 o
  -1  14   8        0.48        1.16      0.70 o
   0  14   8        1.23        1.35      0.58 o
   1  14   8      158.40      147.72      2.39 o
   2  14   8      161.28      141.62      2.38 o
   3  14   8       44.11       38.51      1.11 o
   4  14   8       16.33       20.99      1.07 o
   5  14   8        0.65        0.06      0.80 o
  -7  15   8       15.38       17.67      0.90 o
  -6  15   8       30.02       29.66      1.11 o
  -5  15   8       15.63       15.24      0.86 o
  -4  15   8      432.76      430.28      5.58 o
  -3  15   8        2.92        4.63      0.75 o
  -2  15   8      124.59      121.37      4.41 o
  -1  15   8        7.61       10.99      1.35 o
   0  15   8        9.42       12.19      1.72 o
   1  15   8        3.66        2.50      0.75 o
   2  15   8      354.06      337.71      4.42 o
   3  15   8        9.33        4.79      0.63 o
   4  15   8       76.95       72.58      1.96 o
  -6  16   8        5.29        4.73      0.97 o
  -5  16   8       64.41       64.24      1.39 o
  -4  16   8        2.27        3.09      0.78 o
  -3  16   8       82.16       90.46      2.37 o
  -2  16   8        4.58        5.33      0.98 o
  -1  16   8       11.38       18.00      3.62 o
   0  16   8       65.07       65.52      2.04 o
   1  16   8      178.73      179.94      3.07 o
   2  16   8      148.67      163.28      2.77 o
   3  16   8       51.32       50.39      1.28 o
   4  16   8        5.81        8.18      1.45 o
  -6  17   8       20.73       21.89      0.81 o
  -5  17   8        5.29        4.81      0.61 o
  -4  17   8       23.93       22.39      1.06 o
  -3  17   8       59.27       56.89      1.77 o
  -2  17   8       28.96       41.70      2.96 o
  -1  17   8       73.68       79.01      1.91 o
   0  17   8       69.18       66.91      1.64 o
   1  17   8        4.02        8.09      1.92 o
   2  17   8       18.11       23.44      1.42 o
   3  17   8       23.55       24.26      0.98 o
  -5  18   8        3.89        2.48      0.52 o
  -4  18   8       22.73       26.08      1.17 o
  -3  18   8      128.82      135.07      2.34 o
  -2  18   8        4.00        7.18      1.72 o
  -1  18   8       71.21       68.70      3.86 o
   0  18   8       25.62       27.08      1.25 o
   1  18   8      110.13      115.15      2.63 o
   2  18   8        5.22        3.72      0.69 o
   3  18   8        0.04        0.68      0.58 o
  -5  19   8        0.54        0.89      0.66 o
  -4  19   8       23.40       19.54      1.42 o
  -3  19   8        0.66        0.69      0.59 o
  -2  19   8       29.31       35.11      1.49 o
  -1  19   8        7.52        3.39      1.20 o
   0  19   8        7.43        7.01      2.12 o
   1  19   8       51.96       58.15      1.70 o
   2  19   8        7.34       11.53      0.98 o
  -4  20   8       27.66       32.80      1.17 o
  -3  20   8       15.23       15.11      1.11 o
  -2  20   8       49.91       49.62      1.55 o
  -1  20   8        7.30        2.88      1.53 o
   0  20   8       35.70       50.45      2.80 o
   1  20   8        2.35        1.12      0.80 o
   2  20   8       94.79      145.29     11.82 o
  -3  21   8        3.81        1.90      0.75 o
  -2  21   8        0.48        0.56      0.59 o
  -1  21   8        6.01        5.25      0.89 o
   0  21   8        0.69        0.41      0.77 o
   1  21   8       83.15      120.18      5.95 o
  -1  22   8        8.90        9.48      1.81 o
  -9   0   9      124.86      104.59      2.92 o
  -7   0   9      298.05      294.48      6.78 o
  -5   0   9      475.24      457.07      7.03 o
  -3   0   9      152.85      165.23      3.07 o
  -1   0   9       18.71       14.08      0.92 o
   1   0   9      391.74      414.02      6.83 o
   3   0   9      900.05      913.94     22.35 o
  -9   1   9       18.17       16.53      0.87 o
  -8   1   9      204.43      182.23      2.79 o
  -7   1   9       25.44       23.45      0.87 o
  -6   1   9      182.81      184.81      2.87 o
  -5   1   9        4.79        5.56      0.62 o
  -4   1   9      203.47      210.29      2.69 o
  -3   1   9       25.78       33.63      1.42 o
  -2   1   9        1.79        9.31      0.42 o
  -1   1   9      384.93      368.54      3.20 o
   0   1   9      999.82      996.43     10.67 o
   1   1   9       87.21       79.26      1.48 o
   2   1   9      104.98       96.03      1.98 o
   3   1   9      234.36      212.72      4.67 o
   4   1   9       41.79       40.77      1.53 o
   5   1   9        0.51        0.77      0.88 o
  -9   2   9      180.29      172.04      3.10 o
  -8   2   9       54.43       41.38      2.43 o
  -7   2   9      347.52      372.01      4.28 o
  -6   2   9      176.54      167.71      2.22 o
  -5   2   9        4.60        5.02      0.63 o
  -4   2   9      185.82      184.81      2.30 o
  -3   2   9      586.16      600.36      4.37 o
  -2   2   9      880.22      878.65      6.59 o
  -1   2   9      182.26      156.66      2.29 o
   0   2   9      183.31      189.72      2.28 o
   1   2   9        4.92       10.29      0.92 o
   2   2   9      914.64      905.71     15.92 o
   3   2   9     1638.72     1579.77     27.86 o
   4   2   9       41.89       39.43      2.06 o
   5   2   9       73.32       72.62      2.41 o
  -9   3   9      120.33      113.75      2.31 o
  -8   3   9      118.28       98.51      1.57 o
  -7   3   9        9.47       12.72      1.90 o
  -6   3   9        3.27        4.21      0.66 o
  -5   3   9        2.77        4.88      0.81 o
  -4   3   9       25.62       30.10      0.94 o
  -3   3   9     1067.90     1072.64      8.87 o
  -2   3   9      658.31      672.94      6.07 o
  -1   3   9       89.66       97.44      1.95 o
   0   3   9      954.91      983.37     17.64 o
   1   3   9        0.65        0.97      0.62 o
   2   3   9      476.07      457.84      6.95 o
   3   3   9     1962.20     1935.33     42.21 o
   4   3   9       17.29       23.33      1.88 o
   5   3   9        4.04        4.44      1.09 o
   6   3   9      248.39      227.02      6.64 o
  -9   4   9       49.27       38.00      1.23 o
  -8   4   9      187.55      172.17      2.20 o
  -7   4   9      233.12      227.43      3.13 o
  -6   4   9        1.67        2.60      0.59 o
  -5   4   9        7.20        9.57      0.67 o
  -4   4   9      263.99      255.91      3.37 o
  -3   4   9       14.16       15.47      0.45 o
  -2   4   9       18.74       20.61      0.68 o
  -1   4   9     1201.97     1268.36     12.30 o
   0   4   9      536.64      525.02      5.52 o
   1   4   9       13.80       12.31      0.98 o
   2   4   9      748.98      721.85     10.63 o
   3   4   9      636.22      644.31     10.68 o
   4   4   9       71.39       74.23      3.64 o
   5   4   9      157.96      149.64      4.16 o
   6   4   9        4.61        0.02      1.33 o
  -8   5   9       62.37       54.76      1.13 o
  -7   5   9       18.96       17.43      1.03 o
  -6   5   9       95.32      101.44      1.96 o
  -5   5   9      125.26      125.47      1.75 o
  -4   5   9      249.25      255.25      2.91 o
  -3   5   9        8.59        7.56      0.49 o
  -2   5   9      254.16      247.89      2.26 o
  -1   5   9      117.64      107.89      1.60 o
   0   5   9       76.10       60.85      1.16 o
   1   5   9       13.07       15.67      1.03 o
   2   5   9     1093.08     1093.91     17.83 o
   3   5   9      135.93      115.34      2.61 o
   4   5   9      103.26      103.64      3.85 o
   5   5   9       63.61       70.70      2.79 o
   6   5   9       52.55       59.93      2.85 o
  -8   6   9       67.85       74.14      1.53 o
  -7   6   9        2.49        2.26      0.68 o
  -6   6   9       63.05       65.55      1.48 o
  -5   6   9        1.90        2.65      0.63 o
  -4   6   9      280.12      294.89      3.46 o
  -3   6   9        7.28       10.32      0.55 o
  -2   6   9      256.83      234.43      2.76 o
  -1   6   9       56.75       63.56      1.41 o
   0   6   9        8.41       12.21      1.19 o
   1   6   9       55.76       51.26      1.20 o
   2   6   9      480.90      468.37      7.80 o
   3   6   9       48.01       52.63      1.77 o
   4   6   9       55.36       52.54      2.45 o
   5   6   9       18.65       17.50      1.74 o
   6   6   9       78.78       81.39      3.52 o
  -8   7   9        0.47        0.62      0.46 o
  -7   7   9        0.68        0.57      0.60 o
  -6   7   9        6.50        5.80      0.89 o
  -5   7   9        4.19        5.06      0.77 o
  -4   7   9       43.10       48.00      1.18 o
  -3   7   9      143.09      130.43      1.66 o
  -2   7   9       59.63       51.09      1.17 o
  -1   7   9        9.59       13.62      0.85 o
   0   7   9     1858.38     1955.12     42.27 o
   1   7   9        0.57        1.23      0.60 o
   2   7   9      224.63      235.13      4.61 o
   3   7   9        2.66        2.54      0.80 o
   4   7   9       18.59       12.76      1.53 o
   5   7   9        0.99        1.34      1.16 o
  -8   8   9       58.85       48.09      1.14 o
  -7   8   9       51.94       50.81      1.46 o
  -6   8   9      382.68      389.39      5.18 o
  -5   8   9       14.32       15.04      1.10 o
  -4   8   9      991.50      967.19     11.93 o
  -3   8   9       12.43       14.02      0.95 o
  -2   8   9      326.66      321.49      4.73 o
  -1   8   9      268.66      261.14      6.73 o
   0   8   9      784.80      792.35     16.88 o
   1   8   9      425.28      411.02      5.54 o
   2   8   9      121.23      126.26      2.48 o
   3   8   9       34.21       31.50      1.23 o
   4   8   9       13.36       11.21      1.53 o
   5   8   9       18.33       16.55      2.14 o
  -8   9   9       31.07       28.17      0.98 o
  -7   9   9        2.27        2.60      0.84 o
  -6   9   9      103.90      110.39      2.22 o
  -5   9   9       30.37       30.30      1.24 o
  -4   9   9      205.42      211.51      3.08 o
  -3   9   9       57.19       57.09      1.06 o
  -2   9   9       46.73       43.09      1.06 o
  -1   9   9      118.77      112.38      2.59 o
   0   9   9      136.13      132.88      3.47 o
   1   9   9        0.76        2.12      0.72 o
   2   9   9        4.54        3.12      0.84 o
   3   9   9      273.12      268.03      4.32 o
   4   9   9        3.27        4.97      1.51 o
   5   9   9        2.61        1.87      0.99 o
  -8  10   9       47.13       41.93      1.29 o
  -7  10   9       69.02       68.40      1.74 o
  -6  10   9      177.87      183.78      3.02 o
  -5  10   9        5.85        6.10      0.88 o
  -4  10   9      224.39      214.53      3.18 o
  -3  10   9       71.46       74.62      1.52 o
  -2  10   9      404.86      398.14      5.84 o
  -1  10   9      503.85      499.42     12.24 o
   0  10   9       28.96       29.57      1.34 o
   1  10   9        1.75        1.12      0.73 o
   2  10   9       74.43       77.89      1.72 o
   3  10   9      109.24      113.40      2.78 o
   4  10   9       45.09       46.19      2.73 o
   5  10   9       17.46       15.13      1.40 o
  -8  11   9        0.32        2.93      1.51 o
  -7  11   9       11.17       12.91      0.93 o
  -6  11   9       13.12       11.95      0.91 o
  -5  11   9        6.07        7.98      0.96 o
  -4  11   9      404.57      387.80      5.13 o
  -3  11   9       24.75       25.10      0.89 o
  -2  11   9      792.40      793.53     12.55 o
  -1  11   9     1260.37     1259.31     23.10 o
   0  11   9       35.04       36.64      1.43 o
   1  11   9       21.33       22.50      1.22 o
   2  11   9       56.80       50.40      1.43 o
   3  11   9        3.98        2.49      0.73 o
   4  11   9       35.20       37.10      1.65 o
   5  11   9        0.04        0.10      0.78 o
  -7  12   9       51.07       44.22      1.15 o
  -6  12   9        0.95        0.43      0.62 o
  -5  12   9      159.79      159.95      2.70 o
  -4  12   9      102.82      104.87      2.25 o
  -3  12   9        0.90        0.67      0.49 o
  -2  12   9      467.60      468.33      8.18 o
  -1  12   9      273.67      270.00      3.88 o
   0  12   9      140.59      150.02      2.95 o
   1  12   9        1.11        1.70      0.90 o
   2  12   9      132.10      123.84      2.35 o
   3  12   9      154.96      163.92      3.27 o
   4  12   9       28.30       32.39      1.53 o
   5  12   9        0.42        0.17      0.96 o
  -7  13   9       33.04       35.58      1.64 o
  -6  13   9       61.91       63.08      1.58 o
  -5  13   9       97.17       99.55      1.84 o
  -4  13   9        0.21        1.11      0.63 o
  -3  13   9      193.70      190.39      2.93 o
  -2  13   9      200.55      204.12      5.56 o
  -1  13   9      714.56      712.07     10.19 o
   0  13   9       31.44       32.05      1.33 o
   1  13   9       99.15       96.53      2.14 o
   2  13   9        0.06        0.57      0.59 o
   3  13   9       98.20      105.99      1.90 o
   4  13   9        1.01        1.11      0.46 o
  -7  14   9        2.17        1.84      0.69 o
  -6  14   9       38.44       37.70      1.11 o
  -5  14   9       13.23       12.07      0.88 o
  -4  14   9       11.17       12.60      0.94 o
  -3  14   9       29.25       31.61      1.22 o
  -2  14   9      407.91      404.48      8.29 o
  -1  14   9      743.57      758.40     17.60 o
   0  14   9        0.07        0.46      0.57 o
   1  14   9       47.03       57.64      1.55 o
   2  14   9      192.09      184.49      2.75 o
   3  14   9        3.74        5.32      0.79 o
   4  14   9       21.54       24.92      1.79 o
  -6  15   9       67.23       70.69      1.31 o
  -5  15   9       21.99       20.95      0.84 o
  -4  15   9      443.15      449.98      6.05 o
  -3  15   9      372.46      396.89      6.40 o
  -2  15   9       86.44       86.04      1.85 o
  -1  15   9      100.10       96.01      2.02 o
   0  15   9      100.74      109.27      2.53 o
   1  15   9      118.63      113.36      2.13 o
   2  15   9       63.90       61.43      1.40 o
   3  15   9      246.08      266.79      6.95 o
   4  15   9       56.43       55.10      4.06 o
  -6  16   9      121.56      124.75      2.03 o
  -5  16   9      173.10      168.49      2.98 o
  -4  16   9       76.20       80.81      2.16 o
  -3  16   9       24.13       23.43      1.13 o
  -2  16   9        8.84       10.82      0.93 o
  -1  16   9        2.77        2.71      0.69 o
   0  16   9       26.70       31.91      1.32 o
   1  16   9       12.44       11.02      0.86 o
   2  16   9       12.61       13.98      0.87 o
   3  16   9        2.58        1.73      0.48 o
  -6  17   9       83.19       90.59      2.14 o
  -5  17   9      458.06      452.80     11.17 o
  -4  17   9      134.62      145.26      2.18 o
  -3  17   9        0.27       -0.11      0.48 o
  -2  17   9       41.28       42.07      2.29 o
  -1  17   9       18.05       16.60      1.04 o
   0  17   9       24.91       29.13      1.30 o
   1  17   9        7.28        5.78      1.35 o
   2  17   9       29.35       26.37      0.89 o
   3  17   9       39.83       48.35      1.81 o
  -5  18   9      126.41      135.00      2.38 o
  -4  18   9        2.17        3.00      0.96 o
  -3  18   9       61.44       73.71      1.60 o
  -2  18   9       55.11       52.98      1.51 o
  -1  18   9       15.48       21.36      1.87 o
   0  18   9        0.42        1.42      0.76 o
   1  18   9       17.21       27.98      3.29 o
   2  18   9       16.06       14.86      0.95 o
  -4  19   9        9.76       13.44      0.79 o
  -3  19   9        2.62        0.84      0.56 o
  -2  19   9       68.18       72.20      2.05 o
  -1  19   9       18.32       20.41      2.45 o
   0  19   9       92.30       93.78      4.57 o
   1  19   9       19.50       22.03      1.04 o
   2  19   9       37.50       39.46      1.76 o
  -3  20   9       79.47       79.78      2.39 o
  -2  20   9        1.57        0.62      0.64 o
  -1  20   9       21.98       22.15      1.22 o
   0  20   9        1.00        1.40      0.68 o
   1  20   9       46.94       48.12      4.51 o
  -2  21   9        1.06        1.19      0.96 o
  -1  21   9       20.48       26.93      2.44 o
  -8   0  10      123.90      108.09      2.42 o
  -6   0  10       49.90       55.11      1.67 o
  -4   0  10       24.19       27.40      3.61 o
  -2   0  10        0.74        3.16      1.32 o
   0   0  10        0.96        2.76      1.08 o
   2   0  10      470.34      434.85     10.45 o
   4   0  10       24.50       28.90      2.25 o
  -8   1  10       41.24       35.16      0.96 o
  -7   1  10      106.81      107.68      1.64 o
  -6   1  10      123.08      134.43      2.17 o
  -5   1  10      117.67      119.67      1.85 o
  -4   1  10      117.19      117.35      2.02 o
  -3   1  10       89.03      101.19      1.40 o
  -2   1  10      298.58      290.58      3.76 o
  -1   1  10       75.50       81.70      1.58 o
   0   1  10     1766.78     1721.10     26.48 o
   1   1  10      244.03      225.29      4.05 o
   2   1  10       11.82       11.68      1.16 o
   3   1  10       17.47       14.96      1.07 o
   4   1  10        0.00        0.63      1.21 o
  -8   2  10       93.27       83.32      1.61 o
  -7   2  10       15.76       13.09      0.78 o
  -6   2  10        4.60        6.70      0.98 o
  -5   2  10      130.10      136.21      3.25 o
  -4   2  10      154.29      166.79      2.33 o
  -3   2  10        0.65        1.76      0.63 o
  -2   2  10       13.18       15.31      1.13 o
  -1   2  10      217.91      215.50      2.66 o
   0   2  10      392.88      385.61     10.20 o
   1   2  10      130.11      120.34      3.22 o
   2   2  10        1.50        2.99      0.98 o
   3   2  10        5.02        4.67      0.92 o
   4   2  10        0.41        0.89      0.89 o
   5   2  10        1.67        5.05      3.97 o
  -8   3  10       10.47       14.26      1.80 o
  -7   3  10      434.12      424.88      5.33 o
  -6   3  10      122.70      127.63      1.81 o
  -5   3  10        3.20        4.24      0.61 o
  -4   3  10      320.11      347.54      3.71 o
  -3   3  10        0.15        0.71      0.39 o
  -2   3  10       52.39       49.56      0.86 o
  -1   3  10      591.15      564.66      9.14 o
   0   3  10       36.58       42.62      1.75 o
   1   3  10      114.31      111.22      2.54 o
   2   3  10        2.21        1.30      0.85 o
   3   3  10      247.89      225.05      4.46 o
   4   3  10       40.85       34.53      1.93 o
   5   3  10        0.38        0.02      1.35 o
  -8   4  10       44.96       49.58      1.25 o
  -7   4  10      222.62      225.03      3.32 o
  -6   4  10      245.76      236.16      2.82 o
  -5   4  10       12.86       14.28      0.76 o
  -4   4  10      135.15      141.67      2.33 o
  -3   4  10       71.77       76.63      1.28 o
  -2   4  10        0.17        1.26      0.65 o
  -1   4  10       54.94       46.72      1.37 o
   0   4  10      563.04      551.40     11.30 o
   1   4  10        6.95       10.15      1.10 o
   2   4  10        0.32        1.69      0.84 o
   3   4  10      205.45      173.01      3.71 o
   4   4  10       20.71       19.33      1.74 o
   5   4  10       33.48       48.23     16.26 o
  -8   5  10       52.93       41.49      1.05 o
  -7   5  10       21.27       16.53      0.95 o
  -6   5  10        2.28        2.42      0.60 o
  -5   5  10        7.45        8.48      0.73 o
  -4   5  10        7.79        7.37      0.73 o
  -3   5  10      241.29      237.39      2.56 o
  -2   5  10       62.22       60.80      1.86 o
  -1   5  10       73.63       76.04      1.60 o
   0   5  10      650.77      664.37      8.16 o
   1   5  10       19.73       23.27      1.36 o
   2   5  10      723.60      698.49     12.71 o
   3   5  10      117.16      102.18      2.37 o
   4   5  10       10.61        8.91      1.51 o
   5   5  10        0.10        0.72      1.05 o
  -8   6  10       92.92       80.92      1.39 o
  -7   6  10      112.38      110.20      1.93 o
  -6   6  10        1.47        2.08      0.76 o
  -5   6  10       66.47       69.55      1.57 o
  -4   6  10       26.50       24.40      0.92 o
  -3   6  10        2.72        4.26      0.49 o
  -2   6  10       81.60       80.59      1.50 o
  -1   6  10       27.10       32.16      1.03 o
   0   6  10       26.01       24.86      1.10 o
   1   6  10        0.72        0.79      0.73 o
   2   6  10        0.48        1.67      1.04 o
   3   6  10        1.30        4.63      0.96 o
   4   6  10        0.01        0.16      1.05 o
   5   6  10        8.05        9.18      1.29 o
  -8   7  10       39.36       37.09      1.10 o
  -7   7  10      338.87      369.08      4.94 o
  -6   7  10      134.91      142.03      2.52 o
  -5   7  10        1.14        1.53      0.72 o
  -4   7  10      342.24      339.25      4.05 o
  -3   7  10       54.12       52.01      1.08 o
  -2   7  10       54.59       54.89      1.31 o
  -1   7  10       37.29       38.34      1.15 o
   0   7  10       53.98       48.98      1.52 o
   1   7  10       39.88       39.07      2.11 o
   2   7  10      139.51      127.08      3.04 o
   3   7  10     1127.91     1065.78     17.46 o
   4   7  10       13.50        9.67      1.41 o
   5   7  10       44.06       43.26      2.04 o
  -8   8  10       23.80       20.88      0.85 o
  -7   8  10        7.88        9.52      0.89 o
  -6   8  10      362.62      367.32      4.88 o
  -5   8  10      520.37      539.12      6.76 o
  -4   8  10      164.31      161.34      2.48 o
  -3   8  10      100.16       95.77      1.69 o
  -2   8  10        1.30        2.56      0.54 o
  -1   8  10      286.18      274.77      4.67 o
   0   8  10        4.00        4.64      0.91 o
   1   8  10      271.55      263.19      5.01 o
   2   8  10      489.96      481.82      8.19 o
   3   8  10        0.02        1.78      0.85 o
   4   8  10        8.05        3.88      1.57 o
   5   8  10        5.81        3.59      1.16 o
  -8   9  10       10.68        9.33      0.67 o
  -7   9  10       66.40       61.05      1.43 o
  -6   9  10        6.76        5.44      0.99 o
  -5   9  10       38.26       40.03      1.32 o
  -4   9  10       57.34       57.59      1.37 o
  -3   9  10       14.14       12.32      0.78 o
  -2   9  10        3.82        4.41      0.58 o
  -1   9  10        4.34        4.10      0.75 o
   0   9  10      761.21      754.12     12.44 o
   1   9  10       91.14       82.76      2.08 o
   2   9  10        7.29        7.75      1.30 o
   3   9  10        8.69        4.82      0.93 o
   4   9  10        5.47        3.31      1.26 o
   5   9  10        9.11       11.85      1.44 o
  -8  10  10       19.94       25.18      0.97 o
  -7  10  10       33.28       34.85      1.13 o
  -6  10  10        1.18        2.04      0.75 o
  -5  10  10       12.25       12.43      0.92 o
  -4  10  10      333.20      331.70      4.27 o
  -3  10  10       35.32       33.81      1.15 o
  -2  10  10      151.19      151.72      2.18 o
  -1  10  10        0.07        3.87      2.06 o
   0  10  10       36.76       37.26      1.53 o
   1  10  10       53.76       49.54      1.64 o
   2  10  10       24.89       28.07      1.36 o
   3  10  10       40.30       38.05      1.65 o
   4  10  10        1.07        1.80      1.15 o
  -7  11  10        0.02        0.25      0.55 o
  -6  11  10        4.04        2.85      0.72 o
  -5  11  10      285.48      284.69      4.01 o
  -4  11  10       31.46       33.78      1.27 o
  -3  11  10      309.43      291.29      5.26 o
  -2  11  10      115.39      104.33      1.75 o
  -1  11  10       90.35       90.24      2.65 o
   0  11  10       34.75       29.30      1.51 o
   1  11  10       76.58       68.77      1.83 o
   2  11  10      181.29      181.96      4.26 o
   3  11  10        0.22        1.14      0.76 o
   4  11  10       43.29       44.64      2.23 o
  -7  12  10        2.15        1.86      0.55 o
  -6  12  10       16.00       17.81      1.63 o
  -5  12  10       53.06       50.28      1.43 o
  -4  12  10      132.03      129.36      2.37 o
  -3  12  10       41.50       44.80      1.22 o
  -2  12  10      301.52      286.02      4.81 o
  -1  12  10      518.33      528.53      8.43 o
   0  12  10      204.42      201.49      9.78 o
   1  12  10        2.14        1.43      0.77 o
   2  12  10       54.91       58.18      1.95 o
   3  12  10       17.31       17.96      1.31 o
   4  12  10       33.87       39.40      2.05 o
  -7  13  10        0.81        0.83      0.48 o
  -6  13  10       58.36       60.89      1.38 o
  -5  13  10       24.92       24.45      1.06 o
  -4  13  10      119.51      133.90      2.36 o
  -3  13  10        8.38        9.00      0.73 o
  -2  13  10       47.21       48.02      1.68 o
  -1  13  10       14.48       13.90      1.09 o
   0  13  10        9.66        7.41      1.05 o
   1  13  10       87.42       71.17      1.80 o
   2  13  10      207.46      231.80      3.87 o
   3  13  10        4.83        3.24      1.18 o
   4  13  10       66.62       72.21      2.53 o
  -6  14  10        0.13        0.02      0.43 o
  -5  14  10      196.70      196.27      3.03 o
  -4  14  10        0.07        0.90      0.60 o
  -3  14  10       41.54       43.08      1.47 o
  -2  14  10       54.99       54.13      1.76 o
  -1  14  10       51.45       59.78      5.17 o
   0  14  10      135.24      126.40      2.57 o
   1  14  10        0.21        0.50      0.71 o
   2  14  10       42.12       47.02      1.55 o
   3  14  10        0.46       -0.06      0.89 o
  -6  15  10       54.55       55.38      1.21 o
  -5  15  10       58.01       61.41      1.34 o
  -4  15  10      314.33      312.62      6.05 o
  -3  15  10       32.22       30.92      1.69 o
  -2  15  10        1.25        3.26      0.81 o
  -1  15  10        0.13        1.19      0.92 o
   0  15  10      223.92      205.74      4.12 o
   1  15  10       14.27       12.11      1.00 o
   2  15  10        2.00        1.83      0.66 o
   3  15  10       71.66       82.61      2.72 o
  -6  16  10        2.81        0.97      0.83 o
  -5  16  10       61.33       61.72      1.60 o
  -4  16  10      181.43      175.43      2.52 o
  -3  16  10       44.83       43.56      1.33 o
  -2  16  10      188.70      178.37      3.36 o
  -1  16  10       90.30       83.83      2.29 o
   0  16  10        6.22       12.01      1.17 o
   1  16  10       10.42        8.85      0.83 o
   2  16  10       36.36       50.36      1.38 o
   3  16  10       83.76      104.00      4.02 o
  -5  17  10       68.31       81.81      8.20 o
  -4  17  10       37.76       40.92      1.48 o
  -3  17  10      206.46      208.85      4.00 o
  -2  17  10        4.76        4.12      0.82 o
  -1  17  10        7.86       11.15      1.21 o
   0  17  10       47.82       56.85      2.02 o
   1  17  10        0.67        0.29      0.65 o
   2  17  10       90.70       93.90      2.24 o
  -4  18  10       47.10       57.82      2.13 o
  -3  18  10        5.59        3.10      0.74 o
  -2  18  10        2.26        0.83      0.61 o
  -1  18  10        1.65        3.04      0.84 o
   0  18  10       24.41       27.58      1.70 o
   1  18  10        0.42        0.64      0.64 o
  -4  19  10       11.94       16.19      1.42 o
  -3  19  10       46.72       54.54      2.25 o
  -2  19  10        1.50        1.82      0.62 o
  -1  19  10       31.70       35.13      2.57 o
   0  19  10        4.09        3.12      0.82 o
   1  19  10        0.00       -0.06      0.88 o
  -2  20  10        2.05        0.25      1.23 o
  -1  20  10      100.73      117.94      4.52 o
  -7   0  11        0.03       -0.11      0.72 o
  -5   0  11      366.60      388.07      6.44 o
  -3   0  11        6.53        5.10      1.25 o
  -1   0  11     1388.79     1450.18     77.10 o
   1   0  11      809.02      799.20     21.22 o
   3   0  11     1164.55     1133.94     40.76 o
  -8   1  11       16.37       14.49      1.54 o
  -7   1  11      552.25      559.26      7.33 o
  -6   1  11      151.31      149.52      2.91 o
  -5   1  11       27.17       26.55      1.13 o
  -4   1  11      385.00      391.08      4.53 o
  -3   1  11        0.10        0.51      0.58 o
  -2   1  11       49.32       46.53      2.02 o
  -1   1  11      340.07      294.14      4.84 o
   0   1  11        1.77        3.40      1.31 o
   1   1  11       63.72       65.48      2.15 o
   2   1  11        7.22        8.14      1.18 o
   3   1  11       63.71       57.03      2.42 o
   4   1  11       12.99       13.15      1.66 o
  -8   2  11       35.76       35.15      0.91 o
  -7   2  11       79.78       74.51      1.44 o
  -6   2  11       97.10       99.87      1.93 o
  -5   2  11      165.71      169.62      2.31 o
  -4   2  11        2.58        1.28      0.53 o
  -3   2  11      116.65      116.78      1.75 o
  -2   2  11        9.30        8.86      0.89 o
  -1   2  11       47.80       51.32      2.09 o
   0   2  11      443.91      424.37      7.44 o
   1   2  11      862.48      952.58     75.88 o
   2   2  11       24.17       22.70      1.47 o
   3   2  11       11.02        9.60      1.00 o
   4   2  11        5.59        6.45      1.60 o
  -8   3  11        0.56        0.29      0.42 o
  -7   3  11       33.75       34.01      1.54 o
  -6   3  11       20.38       20.01      0.82 o
  -5   3  11       61.99       62.17      1.27 o
  -4   3  11       64.30       65.15      1.29 o
  -3   3  11       25.57       31.84      1.29 o
  -2   3  11        7.93        8.93      0.85 o
  -1   3  11       91.82       96.02      3.18 o
   0   3  11      835.30      882.78     16.62 o
   1   3  11     1137.63     1227.59     43.77 o
   2   3  11        0.23        2.39      1.65 o
   3   3  11        1.58        2.78      1.31 o
   4   3  11        0.15        0.06      0.90 o
  -8   4  11       10.95        5.37      0.61 o
  -7   4  11        0.18        1.00      0.58 o
  -6   4  11        4.05        5.56      0.58 o
  -5   4  11       10.61        9.51      0.66 o
  -4   4  11       81.41       76.29      1.66 o
  -3   4  11      407.27      390.85      4.62 o
  -2   4  11       12.75       11.19      0.95 o
  -1   4  11      728.63      728.16      9.16 o
   0   4  11      152.73      156.25      3.91 o
   1   4  11     1129.38     1137.43     17.65 o
   2   4  11        1.16        2.61      1.13 o
   3   4  11        1.42        1.57      0.72 o
   4   4  11       21.44       20.20      1.52 o
  -8   5  11       26.04       22.62      0.77 o
  -7   5  11      328.80      330.88      4.17 o
  -6   5  11        9.91       10.03      0.84 o
  -5   5  11      147.23      153.12      2.23 o
  -4   5  11       85.61       89.47      1.53 o
  -3   5  11       93.29       96.11      1.78 o
  -2   5  11       19.37       19.54      1.01 o
  -1   5  11       13.69       13.32      1.06 o
   0   5  11     1214.64     1216.17     19.01 o
   1   5  11      370.07      372.31      6.11 o
   2   5  11        0.46        1.23      0.97 o
   3   5  11       33.51       32.82      1.38 o
   4   5  11        0.90        0.42      1.06 o
  -8   6  11        0.01        0.22      0.50 o
  -7   6  11        3.65        4.24      0.77 o
  -6   6  11      170.59      170.59      2.41 o
  -5   6  11        5.13        5.00      0.65 o
  -4   6  11       91.02       85.01      1.57 o
  -3   6  11        7.86        8.72      0.76 o
  -2   6  11        0.55        1.40      0.65 o
  -1   6  11      492.62      470.34      5.97 o
   0   6  11      794.73      769.88     11.97 o
   1   6  11       68.77       72.41      2.49 o
   2   6  11       27.26       29.56      1.60 o
   3   6  11       75.15       74.42      1.98 o
   4   6  11       11.39        9.91      1.42 o
  -8   7  11        8.09       10.53      0.81 o
  -7   7  11       13.51       14.75      1.00 o
  -6   7  11        0.85        1.66      0.71 o
  -5   7  11       68.86       74.00      1.57 o
  -4   7  11      447.01      435.45      5.78 o
  -3   7  11      111.10      113.03      1.76 o
  -2   7  11       21.56       24.34      1.56 o
  -1   7  11       99.52       96.24      1.82 o
   0   7  11      285.53      274.60      4.64 o
   1   7  11      329.26      305.44      6.41 o
   2   7  11       46.41       42.83      2.00 o
   3   7  11       19.21       18.02      1.31 o
   4   7  11        4.72        5.85      1.87 o
  -8   8  11       43.94       45.67      1.06 o
  -7   8  11       64.47       68.51      1.56 o
  -6   8  11      195.84      211.59      3.04 o
  -5   8  11       18.26       19.08      0.94 o
  -4   8  11       52.32       50.87      1.19 o
  -3   8  11      142.22      153.12      2.20 o
  -2   8  11        1.79        3.49      0.65 o
  -1   8  11      118.17      108.41      2.28 o
   0   8  11        8.58       12.49      1.11 o
   1   8  11       25.38       23.03      1.73 o
   2   8  11      130.75      134.52      3.28 o
   3   8  11        7.78        8.39      0.93 o
   4   8  11       27.69       24.30      2.19 o
  -7   9  11      114.54      118.38      1.94 o
  -6   9  11        5.54        9.52      0.90 o
  -5   9  11       12.08       13.10      0.80 o
  -4   9  11      144.42      142.19      2.54 o
  -3   9  11       71.99       75.99      1.42 o
  -2   9  11        1.48        4.58      1.12 o
  -1   9  11        0.78        2.28      0.69 o
   0   9  11        1.54        2.79      0.90 o
   1   9  11        1.38        2.16      1.06 o
   2   9  11       40.68       41.71      1.76 o
   3   9  11       23.54       22.42      1.18 o
   4   9  11       32.30       35.69      2.85 o
  -7  10  11       10.16        9.38      0.75 o
  -6  10  11        0.81        1.20      0.60 o
  -5  10  11        0.09        0.73      0.57 o
  -4  10  11      465.72      490.15      6.88 o
  -3  10  11      268.87      269.37      3.80 o
  -2  10  11       35.07       36.94      1.13 o
  -1  10  11        5.13        6.83      1.08 o
   0  10  11      132.37      146.83     12.52 o
   1  10  11       62.66       62.92      2.34 o
   2  10  11      119.44      119.95      2.77 o
   3  10  11       25.27       30.92      1.29 o
   4  10  11       18.15       26.54      2.16 o
  -7  11  11       98.51      102.73      1.75 o
  -6  11  11        3.27        2.47      0.66 o
  -5  11  11      126.70      120.08      2.11 o
  -4  11  11      805.46      842.03     13.07 o
  -3  11  11        9.07       10.62      0.81 o
  -2  11  11       36.75       36.76      1.37 o
  -1  11  11       15.70       18.27      1.28 o
   0  11  11       39.37       37.40      1.59 o
   1  11  11       11.91        7.58      0.90 o
   2  11  11       42.29       61.65      8.31 o
   3  11  11       12.81       11.51      1.36 o
   4  11  11       12.23       12.54      2.22 o
  -7  12  11       30.40       36.16      0.98 o
  -6  12  11       57.74       58.97      1.36 o
  -5  12  11       57.29       57.41      1.32 o
  -4  12  11      194.86      201.73      3.54 o
  -3  12  11       76.78       70.61      1.90 o
  -2  12  11        2.75        5.17      1.18 o
  -1  12  11       52.44       48.40      1.92 o
   0  12  11       30.98       32.10      1.56 o
   1  12  11       12.95       10.53      1.24 o
   2  12  11       96.90      101.40      2.75 o
   3  12  11       94.61       87.16      3.52 o
  -6  13  11       11.44       13.09      0.74 o
  -5  13  11        9.40        9.16      0.79 o
  -4  13  11       47.57       53.01      1.53 o
  -3  13  11     1068.03     1097.73     15.11 o
  -2  13  11       72.24       72.67      2.19 o
  -1  13  11       89.89       90.24      2.38 o
   0  13  11      116.93      114.35      2.49 o
   1  13  11        2.07        1.91      0.73 o
   2  13  11        0.34        0.52      0.83 o
   3  13  11       45.87       61.61      3.07 o
  -6  14  11       10.67       13.99      1.16 o
  -5  14  11        9.65       10.32      0.73 o
  -4  14  11        5.74        4.92      0.90 o
  -3  14  11      192.11      195.89      4.53 o
  -2  14  11       50.33       52.06      2.22 o
  -1  14  11        0.09        0.42      0.89 o
   0  14  11       13.68        9.67      1.20 o
   1  14  11        4.57        3.01      0.83 o
   2  14  11       13.06        8.99      0.97 o
   3  14  11      336.11      396.24      8.45 o
  -6  15  11       31.55       38.01      5.14 o
  -5  15  11        0.26        0.55      0.51 o
  -4  15  11       24.92       29.36      1.29 o
  -3  15  11        2.77        3.03      0.69 o
  -2  15  11        6.50        8.03      1.27 o
  -1  15  11      128.75      120.25      2.66 o
   0  15  11       11.89       10.28      0.88 o
   1  15  11       94.18      105.02      2.23 o
   2  15  11       25.88       29.70      2.60 o
  -5  16  11       20.57       21.87      0.95 o
  -4  16  11       43.12       46.82      2.23 o
  -3  16  11       26.80       28.38      1.23 o
  -2  16  11        0.02        0.16      0.63 o
  -1  16  11        2.25        6.94      2.14 o
   0  16  11       16.00       15.33      2.45 o
   1  16  11        1.86        1.86      0.65 o
   2  16  11       43.07       47.62      2.25 o
  -4  17  11       46.04       50.09      1.63 o
  -3  17  11       85.73       80.89      2.32 o
  -2  17  11        1.18        0.62      0.75 o
  -1  17  11       29.86       32.77      3.32 o
   0  17  11       31.13       28.76      1.36 o
   1  17  11       14.81       17.42      1.21 o
  -4  18  11        0.84        4.32      2.66 o
  -3  18  11       29.44       34.45      1.02 o
  -2  18  11       12.21        8.37      0.85 o
  -1  18  11        0.07        0.64      0.80 o
   0  18  11        6.82        8.13      0.88 o
  -2  19  11       32.32       37.02      1.83 o
  -8   0  12        0.06        0.18      0.75 o
  -6   0  12        2.67        2.99      0.85 o
  -4   0  12      372.78      351.91      8.43 o
  -2   0  12       65.85       58.40      3.57 o
   0   0  12      256.00      232.02     30.08 o
   2   0  12       25.57       27.27      2.87 o
  -8   1  12       27.16       26.92      0.96 o
  -7   1  12      379.88      378.10      5.06 o
  -6   1  12        3.09        3.23      0.67 o
  -5   1  12        6.44        7.05      0.68 o
  -4   1  12       16.50       16.25      0.91 o
  -3   1  12      286.11      273.60      5.66 o
  -2   1  12       67.09       62.59      1.83 o
  -1   1  12      235.30      233.21      7.84 o
   0   1  12      129.87      112.56      3.02 o
   1   1  12        8.84        7.95      1.20 o
   2   1  12      120.94      118.29      3.88 o
   3   1  12       25.32       22.93      1.50 o
   4   1  12        3.96        2.31      1.01 o
  -8   2  12        3.84        1.43      0.60 o
  -7   2  12       83.29       83.83      1.65 o
  -6   2  12       41.30       43.87      1.11 o
  -5   2  12        0.48        1.32      0.55 o
  -4   2  12      131.18      125.70      1.95 o
  -3   2  12        9.77       12.50      1.15 o
  -2   2  12       30.56       28.21      1.69 o
  -1   2  12      181.22      192.60     12.81 o
   0   2  12       98.77       99.99      2.94 o
   1   2  12      162.42      148.76      3.46 o
   2   2  12        1.70        5.39      3.14 o
   3   2  12       51.12       49.58      3.32 o
   4   2  12        3.79        1.62      1.07 o
  -8   3  12        2.75        0.99      0.56 o
  -7   3  12      204.77      206.05      2.90 o
  -6   3  12       30.69       36.11      0.98 o
  -5   3  12       41.09       45.07      1.23 o
  -4   3  12       18.29       20.80      1.01 o
  -3   3  12        6.34        4.81      0.75 o
  -2   3  12        0.64        1.10      0.81 o
  -1   3  12      373.60      374.58      9.40 o
   0   3  12      548.85      515.22      8.04 o
   1   3  12       26.28       32.64      9.77 o
   2   3  12       43.11       45.00      1.43 o
   3   3  12        1.51        0.20      0.60 o
   4   3  12       20.34       24.23      1.98 o
  -8   4  12       65.67       66.09      1.41 o
  -7   4  12       24.43       25.14      0.87 o
  -6   4  12       14.50       12.58      0.78 o
  -5   4  12       13.04       12.59      0.78 o
  -4   4  12        2.24        2.84      0.68 o
  -3   4  12       65.25       63.11      1.58 o
  -2   4  12        0.79        3.77      1.23 o
  -1   4  12      227.15      234.08      4.19 o
   0   4  12       70.17       59.55      2.07 o
   1   4  12      266.35      239.50      4.11 o
   2   4  12        0.22        1.01      0.85 o
   3   4  12        3.99        4.30      0.97 o
   4   4  12        3.01        0.39      0.61 o
  -8   5  12       36.09       35.86      1.15 o
  -7   5  12       32.00       38.61      1.14 o
  -6   5  12       18.94       18.58      0.85 o
  -5   5  12       14.16       14.70      0.81 o
  -4   5  12      112.59      117.57      2.08 o
  -3   5  12        8.71       10.03      0.87 o
  -2   5  12       42.67       44.30      1.35 o
  -1   5  12       89.94       89.50      2.70 o
   0   5  12      123.21      125.05      2.95 o
   1   5  12      413.72      384.73      6.07 o
   2   5  12        9.03        7.99      1.10 o
   3   5  12       32.19       31.33      1.39 o
   4   5  12        0.16        0.13      0.64 o
  -8   6  12        3.84        2.62      0.60 o
  -7   6  12        3.66        4.13      0.66 o
  -6   6  12        8.27        9.61      0.69 o
  -5   6  12        8.76        8.71      0.63 o
  -4   6  12       26.75       28.63      1.51 o
  -3   6  12       37.18       43.55      2.72 o
  -2   6  12       11.37       10.24      0.91 o
  -1   6  12      340.64      336.06      4.52 o
   0   6  12       20.90       14.56      1.52 o
   1   6  12        9.53        3.16      1.20 o
   2   6  12      108.83      102.84      2.68 o
   3   6  12        4.67        2.55      0.76 o
   4   6  12        1.97        0.57      0.77 o
  -7   7  12      163.66      166.81      2.44 o
  -6   7  12       18.81       20.00      0.85 o
  -5   7  12       14.26       15.95      0.78 o
  -4   7  12      159.26      156.16      3.18 o
  -3   7  12      217.52      214.89      3.14 o
  -2   7  12        0.74        1.76      0.69 o
  -1   7  12      130.82      119.27      2.40 o
   0   7  12      446.65      422.24      6.56 o
   1   7  12      487.23      437.43      7.61 o
   2   7  12       64.05       62.09      1.99 o
   3   7  12       59.73       56.56      1.61 o
   4   7  12        0.09       -0.04      0.70 o
  -7   8  12       44.85       44.25      1.18 o
  -6   8  12      101.18      102.56      1.79 o
  -5   8  12      130.13      133.42      2.04 o
  -4   8  12       86.11       85.96      1.88 o
  -3   8  12       45.64       48.42      1.36 o
  -2   8  12       71.20       73.76      1.66 o
  -1   8  12       13.90       14.71      1.17 o
   0   8  12      108.67      105.64      2.91 o
   1   8  12        0.19       -0.21      0.89 o
   2   8  12        2.08        0.87      0.82 o
   3   8  12       76.73       76.29      2.35 o
  -7   9  12        0.96        0.33      0.51 o
  -6   9  12       71.02       68.03      1.51 o
  -5   9  12       23.51       22.54      0.84 o
  -4   9  12      375.22      385.89      8.49 o
  -3   9  12        4.54        6.84      0.72 o
  -2   9  12       25.94       25.87      1.23 o
  -1   9  12       39.93       41.02      1.57 o
   0   9  12        1.93        4.01      1.17 o
   1   9  12       48.09       41.13      2.21 o
   2   9  12        0.00        0.38      0.77 o
   3   9  12       47.57       49.94      2.11 o
  -7  10  12       81.88       86.62      1.49 o
  -6  10  12      236.11      240.10      3.19 o
  -5  10  12      264.33      273.16      3.59 o
  -4  10  12      129.88      131.20      2.46 o
  -3  10  12       56.29       58.03      1.72 o
  -2  10  12       48.65       48.75      1.33 o
  -1  10  12      228.93      232.37      3.97 o
   0  10  12        0.41        1.43      0.76 o
   1  10  12       20.73       14.95      1.34 o
   2  10  12      200.92      209.84      4.15 o
   3  10  12      139.20      151.17      5.83 o
  -6  11  12       13.78       12.03      0.70 o
  -5  11  12       67.04       69.43      1.49 o
  -4  11  12       16.80       19.91      1.10 o
  -3  11  12      137.31      128.70      2.36 o
  -2  11  12        2.17        3.95      0.80 o
  -1  11  12       54.82       48.21      1.55 o
   0  11  12      124.94      119.52      2.62 o
   1  11  12       19.61       23.63      1.48 o
   2  11  12        0.10        0.64      0.77 o
   3  11  12       51.04       51.31      2.21 o
  -6  12  12       21.15       23.28      1.00 o
  -5  12  12        0.44        0.40      0.55 o
  -4  12  12      467.52      485.17      6.96 o
  -3  12  12      163.67      169.53      4.34 o
  -2  12  12       13.28       11.35      1.11 o
  -1  12  12        4.19        4.32      0.92 o
   0  12  12      162.92      161.42      3.20 o
   1  12  12       38.02       29.36      2.11 o
   2  12  12       10.01        8.43      1.06 o
  -6  13  12        0.40        0.29      0.55 o
  -5  13  12       17.62       19.06      0.86 o
  -4  13  12       34.23       30.74      1.08 o
  -3  13  12      260.47      253.86      4.60 o
  -2  13  12        0.68        5.48      1.77 o
  -1  13  12       18.36       15.30      1.02 o
   0  13  12       19.52       23.19      1.12 o
   1  13  12       11.02       10.53      1.24 o
   2  13  12        6.73       11.62      1.00 o
  -5  14  12        0.29        0.52      0.48 o
  -4  14  12       56.49       61.39      2.12 o
  -3  14  12      178.53      182.39      4.38 o
  -2  14  12        3.97        4.14      1.05 o
  -1  14  12        4.95        3.03      1.11 o
   0  14  12        2.97        3.69      0.73 o
   1  14  12        3.17        2.02      0.56 o
   2  14  12       62.59       77.38      2.29 o
  -5  15  12        0.09        0.17      0.74 o
  -4  15  12       71.89       73.74      2.93 o
  -3  15  12       50.87       53.50      1.56 o
  -2  15  12        1.90        1.40      0.90 o
  -1  15  12        8.01        5.34      1.39 o
   0  15  12       68.69       76.83      1.77 o
   1  15  12        0.00        0.10      0.54 o
  -4  16  12       30.84       31.73      1.38 o
  -3  16  12        4.63        4.53      0.65 o
  -2  16  12       26.33       25.72      1.18 o
  -1  16  12       12.52       10.60      1.48 o
   0  16  12       29.87       30.38      2.31 o
  -3  17  12       26.70       30.00      1.17 o
  -2  17  12        6.30        3.08      0.73 o
  -1  17  12        4.67        3.51      0.90 o
   0  17  12       36.69       38.17      2.91 o
  -7   0  13      559.38      576.78     11.25 o
  -5   0  13      235.05      246.76      4.41 o
  -3   0  13       76.85       73.50      3.32 o
  -1   0  13        7.56       10.40      2.67 o
   1   0  13      220.66      225.05      9.11 o
   3   0  13        0.05        0.38      0.91 o
  -7   1  13        0.01        0.35      0.49 o
  -6   1  13       26.81       22.42      0.85 o
  -5   1  13        4.23        6.10      0.62 o
  -4   1  13       12.05       10.53      0.83 o
  -3   1  13       21.92       19.63      1.17 o
  -2   1  13       36.58       35.55      1.86 o
  -1   1  13      266.65      258.40      6.77 o
   0   1  13      103.52       99.82      3.26 o
   1   1  13        9.70        9.13      1.50 o
   2   1  13        7.35        6.67      1.24 o
   3   1  13        0.02        0.22      0.50 o
  -7   2  13        1.77        2.37      0.50 o
  -6   2  13       23.73       24.63      0.86 o
  -5   2  13       49.35       49.56      1.08 o
  -4   2  13      163.97      155.97      3.44 o
  -3   2  13      137.73      130.60      2.63 o
  -2   2  13      116.51      125.42      3.16 o
  -1   2  13      849.38      795.15     13.85 o
   0   2  13       57.56       52.85      2.00 o
   1   2  13      119.05      118.66      5.69 o
   2   2  13        0.30        0.97      1.54 o
   3   2  13        1.11        1.64      1.29 o
  -7   3  13        6.64        6.43      0.52 o
  -6   3  13      116.16      115.14      1.86 o
  -5   3  13        4.85        4.86      0.68 o
  -4   3  13       64.36       62.22      1.58 o
  -3   3  13       60.15       52.24      1.41 o
  -2   3  13       88.20       95.16      4.20 o
  -1   3  13       61.52       66.84      2.31 o
   0   3  13      309.74      301.85      6.32 o
   1   3  13       50.44       55.92      2.91 o
   2   3  13       26.27       25.97      1.11 o
   3   3  13      116.85      105.50      4.89 o
  -7   4  13       55.46       50.17      1.11 o
  -6   4  13        1.35        1.85      0.55 o
  -5   4  13       28.21       27.06      1.00 o
  -4   4  13       63.80       59.35      1.80 o
  -3   4  13       25.16       27.12      1.38 o
  -2   4  13       72.49       77.73      2.08 o
  -1   4  13      229.78      240.99      4.19 o
   0   4  13      104.02      100.50      2.64 o
   1   4  13        0.98        1.14      0.81 o
   2   4  13        4.32        3.77      0.88 o
   3   4  13       29.74       29.20      1.39 o
  -7   5  13       17.02       20.21      0.95 o
  -6   5  13       71.05       68.84      1.28 o
  -5   5  13        4.13        4.84      0.72 o
  -4   5  13        0.82        0.99      0.78 o
  -3   5  13       18.12       16.58      1.02 o
  -2   5  13      484.40      479.43      9.79 o
  -1   5  13      376.15      380.23      5.74 o
   0   5  13        9.57       12.59      1.18 o
   1   5  13        0.47        1.33      0.98 o
   2   5  13        0.22        0.11      0.64 o
   3   5  13       82.71       76.01      2.12 o
  -7   6  13        0.43       -0.05      0.53 o
  -6   6  13       39.24       39.34      1.03 o
  -5   6  13       13.93       12.91      0.82 o
  -4   6  13       30.24       37.18      1.56 o
  -3   6  13        6.37        6.13      0.81 o
  -2   6  13      118.35      115.57      2.99 o
  -1   6  13      214.77      213.05      4.52 o
   0   6  13        1.96        2.49      0.88 o
   1   6  13        1.00        1.11      0.98 o
   2   6  13        5.93        4.61      0.98 o
   3   6  13       44.10       49.13      2.82 o
  -7   7  13        0.92        0.68      0.53 o
  -6   7  13        0.75        1.30      0.48 o
  -5   7  13        1.90        1.79      0.62 o
  -4   7  13        3.69        5.21      0.90 o
  -3   7  13      128.35      136.60      2.26 o
  -2   7  13      520.87      529.15      9.30 o
  -1   7  13      181.02      191.73      3.64 o
   0   7  13      278.74      258.82     19.30 o
   1   7  13        0.74        2.10      1.00 o
   2   7  13        0.77        2.32      0.87 o
   3   7  13       46.53       45.00      2.25 o
  -7   8  13       13.79       14.68      0.82 o
  -6   8  13        2.51        0.77      0.39 o
  -5   8  13        0.35        1.44      0.70 o
  -4   8  13       19.13       19.65      1.14 o
  -3   8  13       67.40       59.76      1.45 o
  -2   8  13       61.82       61.66      1.61 o
  -1   8  13       16.19       18.04      1.19 o
   0   8  13      104.64      104.52      2.84 o
   1   8  13       34.70       31.11      1.93 o
   2   8  13       65.62       78.56      2.12 o
   3   8  13        3.11        1.87      1.04 o
  -6   9  13      108.38      109.57      1.88 o
  -5   9  13       12.53       16.37      0.88 o
  -4   9  13      177.33      177.30      3.63 o
  -3   9  13       29.86       28.17      1.10 o
  -2   9  13        2.88        3.31      0.71 o
  -1   9  13        2.05        1.38      0.74 o
   0   9  13      171.20      168.84      3.86 o
   1   9  13        1.63        1.32      1.00 o
   2   9  13        1.24        1.33      0.92 o
  -6  10  13      117.23      128.33      2.08 o
  -5  10  13      262.40      259.93      3.58 o
  -4  10  13        5.39        4.99      0.79 o
  -3  10  13       20.35       22.24      0.89 o
  -2  10  13        5.00        5.12      0.86 o
  -1  10  13        2.69        1.21      0.76 o
   0  10  13       26.89       25.55      1.57 o
   1  10  13        2.62        2.69      0.97 o
   2  10  13       67.59       55.74      1.74 o
  -6  11  13       12.45       14.52      0.95 o
  -5  11  13       34.41       34.95      1.20 o
  -4  11  13       32.15       32.01      1.18 o
  -3  11  13       79.43       83.70      1.55 o
  -2  11  13       65.30       65.22      1.80 o
  -1  11  13       36.80       36.95      1.61 o
   0  11  13        0.00       -0.21      0.76 o
   1  11  13      154.76      166.31      3.53 o
   2  11  13        0.03        0.07      0.56 o
  -6  12  13      119.24      120.70      2.79 o
  -5  12  13        6.46        6.03      0.67 o
  -4  12  13        0.61        0.82      0.49 o
  -3  12  13        5.87        8.92      2.29 o
  -2  12  13        8.88        7.82      0.90 o
  -1  12  13       36.39       37.51      1.44 o
   0  12  13        2.50        5.66      1.13 o
   1  12  13        2.30        8.58      1.71 o
   2  12  13        4.35        3.62      1.24 o
  -5  13  13       32.02       33.11      1.06 o
  -4  13  13        0.00        0.13      0.37 o
  -3  13  13      316.72      337.97      8.64 o
  -2  13  13      197.63      202.44      5.82 o
  -1  13  13        2.57        2.76      0.75 o
   0  13  13       40.37       44.03      2.01 o
   1  13  13        4.69        6.54      1.24 o
  -5  14  13       13.94       15.33      1.56 o
  -4  14  13       19.04       24.54      1.45 o
  -3  14  13        7.32        5.97      1.52 o
  -2  14  13       87.78       82.76      2.14 o
  -1  14  13       22.65       21.02      0.96 o
   0  14  13       26.00       23.40      1.54 o
   1  14  13       38.61       52.37      8.71 o
  -4  15  13       26.38       30.54      1.41 o
  -3  15  13        5.13        4.52      0.82 o
  -2  15  13        0.48        0.14      0.62 o
  -1  15  13       23.53       29.08      1.29 o
   0  15  13       32.24       40.42      2.91 o
  -2  16  13        5.08        2.46      0.68 o
  -6   0  14       23.48       21.58      1.06 o
  -4   0  14       16.86       18.63      1.39 o
  -2   0  14       26.15       28.45      2.96 o
   0   0  14      321.29      301.24     11.55 o
   2   0  14      223.89      228.49      7.85 o
  -7   1  14       96.93       96.17      1.73 o
  -6   1  14      103.52      103.91      1.55 o
  -5   1  14       88.00       84.92      1.63 o
  -4   1  14        9.91       11.79      0.95 o
  -3   1  14       59.43       63.66      4.39 o
  -2   1  14      169.20      174.62      3.61 o
  -1   1  14        0.04        1.46      1.25 o
   0   1  14      301.94      283.82      9.34 o
   1   1  14        1.19        1.75      1.13 o
   2   1  14       19.77       20.02      1.40 o
  -7   2  14       46.27       45.48      0.93 o
  -6   2  14        4.03        1.93      0.46 o
  -5   2  14       11.27       11.56      0.84 o
  -4   2  14        2.97        3.73      0.80 o
  -3   2  14       20.74       21.75      1.43 o
  -2   2  14        3.88        3.43      1.06 o
  -1   2  14      429.36      430.00      6.64 o
   0   2  14       48.25       44.80      2.52 o
   1   2  14        1.54        1.24      0.99 o
   2   2  14        0.14        0.25      0.60 o
  -7   3  14        1.04        0.29      0.40 o
  -6   3  14       23.05       19.23      0.73 o
  -5   3  14        2.95        3.22      0.66 o
  -4   3  14       10.80       10.31      1.12 o
  -3   3  14      171.21      180.86      3.30 o
  -2   3  14      474.62      484.14      7.20 o
  -1   3  14        5.75        6.67      1.06 o
   0   3  14        7.89        6.19      1.09 o
   1   3  14        0.03        0.21      0.55 o
   2   3  14        0.63        1.17      0.93 o
  -7   4  14       44.74       43.42      1.34 o
  -6   4  14        1.40        0.63      0.38 o
  -5   4  14       17.87       19.12      0.92 o
  -4   4  14      166.78      172.65      3.39 o
  -3   4  14       59.12       65.83      1.62 o
  -2   4  14       16.01       20.77      1.26 o
  -1   4  14      180.12      176.03      3.18 o
   0   4  14       45.94       45.58      1.65 o
   1   4  14       15.61       16.68      0.99 o
   2   4  14       22.57       20.23      1.03 o
  -7   5  14       14.22       15.28      0.81 o
  -6   5  14       15.84       11.94      0.57 o
  -5   5  14        0.15        0.50      0.67 o
  -4   5  14       22.09       18.29      1.23 o
  -3   5  14      343.07      336.88      6.38 o
  -2   5  14      239.56      239.68      3.92 o
  -1   5  14      249.48      230.30      4.88 o
   0   5  14      147.73      145.74      2.94 o
   1   5  14        0.32        0.00      0.67 o
   2   5  14        0.99        0.39      0.81 o
  -6   6  14        0.20        0.25      0.35 o
  -5   6  14       18.27       18.89      1.12 o
  -4   6  14        5.69        5.37      0.97 o
  -3   6  14      219.91      226.81      4.82 o
  -2   6  14       50.11       56.08      1.58 o
  -1   6  14       15.98       13.66      1.18 o
   0   6  14       79.27       74.03      1.94 o
   1   6  14       18.83       19.66      1.42 o
   2   6  14       26.40       26.18      1.26 o
  -6   7  14      179.54      188.63      3.00 o
  -5   7  14       62.78       63.86      1.61 o
  -4   7  14      177.66      181.90      3.25 o
  -3   7  14       40.89       42.18      1.20 o
  -2   7  14       84.05       84.37      1.94 o
  -1   7  14       87.54       77.00      2.10 o
   0   7  14        0.08        0.46      0.92 o
   1   7  14        0.86        1.53      0.86 o
   2   7  14        6.48        2.12      0.76 o
  -6   8  14        6.38        7.49      1.02 o
  -5   8  14      113.62      113.83      2.38 o
  -4   8  14        8.25        8.35      0.94 o
  -3   8  14       81.91       85.08      1.72 o
  -2   8  14       37.30       38.93      1.29 o
  -1   8  14       74.99       62.87      1.93 o
   0   8  14       45.26       49.35      2.08 o
   1   8  14       25.84       23.77      1.40 o
   2   8  14      286.21      314.30      5.86 o
  -6   9  14       85.03       87.66      2.28 o
  -5   9  14      170.89      173.66      2.68 o
  -4   9  14       39.27       38.13      1.23 o
  -3   9  14       12.79       10.43      0.73 o
  -2   9  14       22.29       21.74      0.95 o
  -1   9  14        8.87        9.99      1.20 o
   0   9  14      262.47      252.00      5.02 o
   1   9  14        9.77       11.85      1.28 o
  -5  10  14        5.57        2.53      0.83 o
  -4  10  14      109.45      112.81      2.34 o
  -3  10  14       32.26       30.77      1.05 o
  -2  10  14        1.01        0.98      0.79 o
  -1  10  14       10.14       11.74      1.18 o
   0  10  14       26.65       28.90      1.53 o
   1  10  14        1.44        1.75      0.83 o
  -5  11  14       24.11       25.40      1.23 o
  -4  11  14       44.87       49.33      1.41 o
  -3  11  14      131.98      114.81      4.75 o
  -2  11  14        5.57        3.81      0.70 o
  -1  11  14        1.39        2.61      0.64 o
   0  11  14       31.28       28.31      1.46 o
   1  11  14        6.27        3.00      0.94 o
  -5  12  14       11.10       11.79      1.59 o
  -4  12  14        0.35       -0.04      0.46 o
  -3  12  14       24.54       23.83      1.82 o
  -2  12  14       24.42       27.50      1.21 o
  -1  12  14       54.72       51.74      2.44 o
   0  12  14       24.61       24.44      1.66 o
  -4  13  14       50.10       55.55      2.51 o
  -3  13  14        3.64        1.83      0.86 o
  -2  13  14       12.10       10.17      1.21 o
  -1  13  14        3.77        5.89      2.19 o
   0  13  14        4.62        4.24      1.22 o
  -3  14  14        0.03        0.24      0.90 o
  -2  14  14        4.89        5.03      0.79 o
  -5   0  15       53.19       51.70      2.33 o
  -3   0  15      109.48      107.50      4.08 o
  -1   0  15       21.29       18.49      2.13 o
   1   0  15        0.01        0.30      1.21 o
  -6   1  15       66.70       62.45      1.56 o
  -5   1  15        2.91        1.11      0.53 o
  -4   1  15        1.14        0.62      0.69 o
  -3   1  15        1.50        2.04      1.18 o
  -2   1  15       13.74       16.05      1.51 o
  -1   1  15        3.47        5.23      1.28 o
   0   1  15       73.24       72.60      2.43 o
   1   1  15        7.19        8.54      1.25 o
  -6   2  15        2.69        1.82      0.53 o
  -5   2  15        9.10       10.03      0.83 o
  -4   2  15       43.63       47.21      1.59 o
  -3   2  15       83.65       84.83      1.84 o
  -2   2  15       54.80       54.26      1.71 o
  -1   2  15       72.28       67.92      2.26 o
   0   2  15        5.83        3.29      1.09 o
   1   2  15        2.97       10.54      5.96 o
   2   2  15       25.26       21.79      1.45 o
  -6   3  15        8.40        6.88      0.74 o
  -5   3  15        0.01        0.16      0.53 o
  -4   3  15       54.90       52.72      1.44 o
  -3   3  15        0.14        0.21      0.67 o
  -2   3  15        3.70        3.20      0.84 o
  -1   3  15      138.76      138.48      4.61 o
   0   3  15       29.81       33.79      1.77 o
   1   3  15       30.26       31.96      1.47 o
  -6   4  15        2.65        1.53      0.55 o
  -5   4  15       11.78       11.61      0.94 o
  -4   4  15       10.06        8.52      1.11 o
  -3   4  15       30.00       31.99      1.16 o
  -2   4  15      156.37      148.26      2.49 o
  -1   4  15       95.60       93.44      2.15 o
   0   4  15       81.07       85.31      1.89 o
   1   4  15       26.29       28.72      1.77 o
  -6   5  15        0.06        0.06      0.50 o
  -5   5  15       15.09       16.88      1.33 o
  -4   5  15      544.63      570.41      8.06 o
  -3   5  15       96.76      100.15      1.90 o
  -2   5  15        3.65        3.06      0.76 o
  -1   5  15        4.77        4.13      0.88 o
   0   5  15        3.10        1.84      0.76 o
   1   5  15        4.99        2.23      1.26 o
  -6   6  15        0.42        0.39      0.68 o
  -5   6  15       18.88       18.16      1.11 o
  -4   6  15       15.21       13.50      0.95 o
  -3   6  15       63.05       59.35      1.27 o
  -2   6  15       25.45       28.26      1.07 o
  -1   6  15      354.60      350.19      5.40 o
   0   6  15        3.73        5.57      1.05 o
   1   6  15        2.42        0.58      0.60 o
  -5   7  15        0.03        0.38      0.52 o
  -4   7  15        2.92        1.14      0.75 o
  -3   7  15        0.01        0.48      0.44 o
  -2   7  15        9.28        5.70      0.91 o
  -1   7  15        7.11        9.01      0.88 o
   0   7  15       17.01       13.82      1.16 o
   1   7  15        0.93        0.61      0.62 o
  -5   8  15       29.39       28.01      1.11 o
  -4   8  15      184.69      180.85      2.74 o
  -3   8  15       48.13       46.55      1.15 o
  -2   8  15        0.12        0.19      0.56 o
  -1   8  15       61.12       60.17      1.91 o
   0   8  15        1.33        1.51      0.81 o
  -5   9  15       49.44       51.91      1.57 o
  -4   9  15        0.70        1.45      0.70 o
  -3   9  15        1.47        0.78      0.39 o
  -2   9  15        0.01       -0.34      0.50 o
  -1   9  15        6.58        3.63      0.92 o
   0   9  15        0.00       -0.07      0.71 o
  -4  10  15       47.81       53.41      1.52 o
  -3  10  15        1.81        1.05      0.45 o
  -2  10  15       17.46       18.28      1.07 o
  -1  10  15       37.89       36.43      1.43 o
   0  10  15        3.73        1.97      0.79 o
  -4  11  15        0.58        0.44      0.89 o
  -3  11  15        8.19        7.98      0.78 o
  -2  11  15        5.97        3.03      0.89 o
  -1  11  15       18.05       22.12      1.42 o
  -4   0  16        3.73        4.53      1.43 o
  -2   0  16        2.57        2.19      1.23 o
   0   0  16      155.99      155.74      6.04 o
  -5   1  16        6.00        4.76      0.95 o
  -4   1  16       32.40       37.94      1.60 o
  -3   1  16       15.70       13.94      1.70 o
  -2   1  16        2.88        1.55      0.83 o
  -1   1  16        0.72        0.36      0.78 o
   0   1  16        2.59        2.25      1.10 o
  -5   2  16        0.31        0.32      0.77 o
  -4   2  16       25.40       24.26      1.15 o
  -3   2  16       84.70       81.06      3.79 o
  -2   2  16        0.50        0.95      0.80 o
  -1   2  16       93.75       88.15      4.03 o
   0   2  16        1.23        1.51      0.98 o
  -5   3  16       71.77       74.68      1.99 o
  -4   3  16       30.95       32.40      1.34 o
  -3   3  16       10.02       12.86      0.82 o
  -2   3  16        2.48        1.20      0.50 o
  -1   3  16       44.19       48.20      5.51 o
   0   3  16        9.98        8.84      0.93 o
  -5   4  16       37.34       42.72      1.28 o
  -4   4  16      103.09      104.44      2.20 o
  -3   4  16      241.78      246.64      5.29 o
  -2   4  16       17.10       16.02      0.91 o
  -1   4  16       86.45       83.29      2.15 o
   0   4  16        3.72        1.63      1.12 o
  -5   5  16      131.81      146.20      3.53 o
  -4   5  16      427.54      460.03      7.08 o
  -3   5  16       24.60       18.71      0.91 o
  -2   5  16       55.13       52.89      1.66 o
  -1   5  16        2.89        1.91      0.60 o
   0   5  16        0.66        1.12      0.97 o
  -4   6  16       39.72       42.42      1.46 o
  -3   6  16       13.31       12.78      0.79 o
  -2   6  16       12.89       12.40      0.84 o
  -1   6  16       84.74       87.43      1.93 o
  -4   7  16       66.66       71.13      1.80 o
  -3   7  16       10.22       11.12      0.80 o
  -2   7  16        0.28        0.59      0.56 o
  -1   7  16        3.01        1.67      0.70 o
  -3   8  16       26.62       25.70      1.44 o
  -2   8  16        0.38        0.85      0.60 o
  -3   0  17       13.65       16.74      1.59 o
  -3   1  17       22.15       25.68      1.25 o
  -2   1  17        1.87        0.19      0.96 o
  -3   2  17        1.66        1.17      0.93 o
  -2   2  17        7.54       10.81      0.86 o
 
